# Supplementary material for: Genome-wide profiling of GRAS genes in flax (Linum usitatissimum L.) reveals LuGRAS30 as a key regulator of drought stress resistance
Source: GM Crops Food. 2025 Aug 25;16(1):539–61. doi: 10.1080/21645698.2025.2548639 (PMC12380220; doi:10.1080/21645698.2025.2548639)
Supplement: TableS4.xlsx [file KGMC_A_2548639_SM9231.xlsx]

## Sheet: TableS4
Table S3. The list primer was used for gene expression analysis by qRT-PCR.
Gene ID	Forward primer	Reverse primer
qLuGRAS16	CTACCAGTGGCTCGACG	GGTCCCTTAGTATTCCGTTA
qLuGRAS20	CGGGATGAGTACGGACAGG	GAGTCACCGCCTCCAAGAT
qLuGRAS25	AGGTTAGACATTCCGTTTC	CGTTACTATCATCAGAGGC
qLuGRAS30	CCAGAACGGACAGCACAGG	TCCATCATCGGCAGCAACA
qLuGRAS32	GAGGCTATGGATGCTTCAC	TGACCGTTACTGGGTTTGT
qLuGRAS33	CTTTGAGATTTGCCCTTGT	TACTGATTGCCTTGGTTGA
qLuGRAS61	AGTCCGTTCGCCGTTTCTC	CGCCGTCATCGTCATCTTC
qLuGRAS66	CGTTCTGGGTTACAAGGTCA	TATCGGAAGCGAGGTGAGA
qLuGRAS72	AAAGGAAACTACCCGATGT	CACTGCTGCTGTCTTGATG
qLuGRAS89	CTGCGACTGCGGCTGTTAA	GTGACGACGGTTCTATTTCTA
GAPDH	CTTTACCCTCAGCAAATCCG	AGGTTCTTCCCGCTCTCAAT
pLuGRAS30	ACATCCAGAACGGACAGCA	TTCAGCACATCAGCAGCAC
3301-LuGRAS30	GGACTCTTGACCACATCCAGAACGGACAGCA	GGATTCGAGCTGGTCACCCTTCAGCACATCAGCAGCAC
pCAMBIA1300-EGFP-LuGRAS30	tcggtacccgggatccACATCCAGAACGGACAGCA	CGCCGGGCCCTCTAGATTCAGCACATCAGCAGCAC
