# Supplementary material for: Genome-wide profiling of GRAS genes in flax (Linum usitatissimum L.) reveals LuGRAS30 as a key regulator of drought stress resistance
Source: GM Crops Food. 2025 Aug 25;16(1):539–61. doi: 10.1080/21645698.2025.2548639 (PMC12380220; doi:10.1080/21645698.2025.2548639)
Supplement: TableS2.xlsx [file KGMC_A_2548639_SM9230.xlsx]

## Sheet: TableS2
Table S2. Information of hormone- and stress-related cis-elements detected in the promoters regions of LuGRASs.
Gene name	cis element	sequence	position	length	strand	plant source	cis element name
LuGRAS1	ATCT-motif	AATCTAATCC	1103	9	-	Pisum sativum	Light responsive element
LuGRAS1	ATCT-motif	AATCTAATCC	1478	9	-	Pisum sativum	Light responsive element
LuGRAS1	CCAAT-box	CAACGG	1815	6	-	Hordeum vulgare	MYBHv1 binding site
LuGRAS1	MBS	CAACTG	391	6	+	Arabidopsis thaliana	MYB binding site involved in drought-inducibility
LuGRAS1	MBS	CAACTG	1259	6	+	Arabidopsis thaliana	MYB binding site involved in drought-inducibility
LuGRAS1	ACE	CTAACGTATT	417	9	-	Petroselinum crispum	Light responsive element
LuGRAS1	CGTCA-motif	CGTCA	458	5	-	Hordeum vulgare	MeJA responsive element
LuGRAS1	CGTCA-motif	CGTCA	1403	5	-	Hordeum vulgare	MeJA responsive element
LuGRAS1	CGTCA-motif	CGTCA	1747	5	+	Hordeum vulgare	MeJA responsive element
LuGRAS1	CGTCA-motif	CGTCA	1845	5	+	Hordeum vulgare	MeJA responsive element
LuGRAS1	CGTCA-motif	CGTCA	1925	5	+	Hordeum vulgare	MeJA responsive element
LuGRAS1	MRE	AACCTAA	1106	7	-	Petroselinum crispum	Light responsive element
LuGRAS1	TCA-element	CCATCTTTTT	261	9	-	Nicotiana tabacum	Salicylic acid responsive element
LuGRAS1	TCCC-motif	TCTCCCT	279	7	-	Spinacia oleracea	Light responsive element
LuGRAS1	TCCC-motif	TCTCCCT	1174	7	+	Spinacia oleracea	Light responsive element
LuGRAS1	Gap-box	CAAATGAA(A/G)A	1716	9.5	+	Arabidopsis thaliana	Light responsive element
LuGRAS1	Sp1	GGGCGG	1120	6	+	Oryza sativa	Light responsive element
LuGRAS1	G-box	CACGTC	1404	6	-	Zea mays	Light responsive element
LuGRAS1	ABRE	ACGTG	1405	5	+	Arabidopsis thaliana	Abscisic acid responsive element
LuGRAS1	TGACG-motif	TGACG	458	5	+	Hordeum vulgare	MeJA responsive element
LuGRAS1	TGACG-motif	TGACG	1403	5	+	Hordeum vulgare	MeJA responsive element
LuGRAS1	TGACG-motif	TGACG	1747	5	-	Hordeum vulgare	MeJA responsive element
LuGRAS1	TGACG-motif	TGACG	1845	5	-	Hordeum vulgare	MeJA responsive element
LuGRAS1	TGACG-motif	TGACG	1925	5	-	Hordeum vulgare	MeJA responsive element
LuGRAS1	GT1-motif	GGTTAA	644	6	-	Arabidopsis thaliana	Light responsive element
LuGRAS1	GT1-motif	GGTTAAT	1586	7	-	Avena sativa	Light responsive element
LuGRAS1	GT1-motif	GGTTAA	1587	6	-	Arabidopsis thaliana	Light responsive element
LuGRAS1	TATC-box	TATCCCA	1829	7	+	Oryza sativa	Gibberellin responsive element
LuGRAS1	Box 4	ATTAAT	62	6	+	Petroselinum crispum	Light responsive element
LuGRAS1	Box 4	ATTAAT	181	6	+	Petroselinum crispum	Light responsive element
LuGRAS1	Box 4	ATTAAT	849	6	+	Petroselinum crispum	Light responsive element
LuGRAS1	Box 4	ATTAAT	1462	6	-	Petroselinum crispum	Light responsive element
LuGRAS1	Box 4	ATTAAT	1525	6	-	Petroselinum crispum	Light responsive element
LuGRAS1	ARE	AAACCA	944	6	-	Zea mays	Anoxic specific inducibility responsive element
LuGRAS1	ARE	AAACCA	1313	6	-	Zea mays	Anoxic specific inducibility responsive element
LuGRAS10	TCT-motif	TCTTAC	890	6	+	Arabidopsis thaliana	Light responsive element
LuGRAS10	CAT-box	GCCACT	602	6	+	Arabidopsis thaliana	Meristem expression element
LuGRAS10	GARE-motif	TCTGTTG	669	7	-	Brassica oleracea	Gibberellin responsive element
LuGRAS10	GARE-motif	TCTGTTG	1042	7	-	Brassica oleracea	Gibberellin responsive element
LuGRAS10	TGA-element	AACGAC	897	6	-	Brassica oleracea	Auxin responsive element
LuGRAS10	ATC-motif	AGTAATCT	481	8	+	Spinacia oleracea	Light responsive element
LuGRAS10	CGTCA-motif	CGTCA	308	5	-	Hordeum vulgare	MeJA responsive element
LuGRAS10	CGTCA-motif	CGTCA	1213	5	-	Hordeum vulgare	MeJA responsive element
LuGRAS10	chs-CMA2a	TCACTTGA	1202	8	+	Petroselinum crispum	Light responsive element
LuGRAS10	TCA-element	TCAGAAGAGG	1841	9	+	Brassica oleracea	Salicylic acid responsive element
LuGRAS10	GATA-motif	GATAGGG	1248	7	-	Pisum sativum	Light responsive element
LuGRAS10	GATA-motif	GATAGGG	1505	7	+	Pisum sativum	Light responsive element
LuGRAS10	G-box	CACGAC	595	6	+	Zea mays	Light responsive element
LuGRAS10	G-box	TAAACGTG	788	8	+	Brassica oleracea	Light responsive element
LuGRAS10	G-box	CACGAC	1424	6	+	Zea mays	Light responsive element
LuGRAS10	Sp1	GGGCGG	554	6	-	Oryza sativa	Light responsive element
LuGRAS10	TGACG-motif	TGACG	308	5	+	Hordeum vulgare	MeJA responsive element
LuGRAS10	TGACG-motif	TGACG	1213	5	+	Hordeum vulgare	MeJA responsive element
LuGRAS10	ABRE	ACGTG	791	5	+	Arabidopsis thaliana	Abscisic acid responsive element
LuGRAS10	ABRE	ACGTG	836	5	-	Arabidopsis thaliana	Abscisic acid responsive element
LuGRAS10	ABRE	ACGTG	1540	5	-	Arabidopsis thaliana	Abscisic acid responsive element
LuGRAS10	ARE	AAACCA	803	6	-	Zea mays	Anoxic specific inducibility responsive element
LuGRAS10	ARE	AAACCA	1003	6	+	Zea mays	Anoxic specific inducibility responsive element
LuGRAS10	G-Box	CACGTT	790	6	-	Pisum sativum	Light responsive element
LuGRAS10	G-Box	CACGTT	836	6	+	Pisum sativum	Light responsive element
LuGRAS10	G-Box	CACGTT	1540	6	+	Pisum sativum	Light responsive element
LuGRAS10	Box 4	ATTAAT	1100	6	-	Petroselinum crispum	Light responsive element
LuGRAS10	Box 4	ATTAAT	1180	6	-	Petroselinum crispum	Light responsive element
LuGRAS10	Box 4	ATTAAT	1657	6	-	Petroselinum crispum	Light responsive element
LuGRAS11	TCA-element	CCATCTTTTT	696	9	-	Nicotiana tabacum	Salicylic acid responsive element
LuGRAS11	CGTCA-motif	CGTCA	252	5	+	Hordeum vulgare	MeJA responsive element
LuGRAS11	CGTCA-motif	CGTCA	1516	5	-	Hordeum vulgare	MeJA responsive element
LuGRAS11	CGTCA-motif	CGTCA	1632	5	+	Hordeum vulgare	MeJA responsive element
LuGRAS11	AT-rich element	ATAGAAATCAA	144	10	+	Glycine max	AT-rich DNA binding protein
LuGRAS11	TGA-element	AACGAC	349	6	-	Brassica oleracea	Auxin responsive element
LuGRAS11	TGA-element	AACGAC	1176	6	-	Brassica oleracea	Auxin responsive element
LuGRAS11	LTR	CCGAAA	718	6	+	Hordeum vulgare	Low-temperature responsive element
LuGRAS11	TCT-motif	TCTTAC	220	6	-	Arabidopsis thaliana	Light responsive element
LuGRAS11	TCT-motif	TCTTAC	861	6	-	Arabidopsis thaliana	Light responsive element
LuGRAS11	CAT-box	GCCACT	947	6	+	Arabidopsis thaliana	Meristem expression element
LuGRAS11	CAT-box	GCCACT	1424	6	+	Arabidopsis thaliana	Meristem expression element
LuGRAS11	CCAAT-box	CAACGG	1663	6	+	Hordeum vulgare	MYBHv1 binding site
LuGRAS11	TGA-box	TGACGTAA	1629	8	-	Glycine max	Auxin responsive element
LuGRAS11	P-box	CCTTTTG	695	7	-	Oryza sativa	Gibberellin responsive element
LuGRAS11	ARE	AAACCA	569	6	+	Zea mays	Anoxic specific inducibility responsive element
LuGRAS11	ARE	AAACCA	1479	6	-	Zea mays	Anoxic specific inducibility responsive element
LuGRAS11	ARE	AAACCA	1509	6	-	Zea mays	Anoxic specific inducibility responsive element
LuGRAS11	ARE	AAACCA	1826	6	-	Zea mays	Anoxic specific inducibility responsive element
LuGRAS11	Box 4	ATTAAT	829	6	+	Petroselinum crispum	Light responsive element
LuGRAS11	G-Box	CACGTT	1749	6	+	Pisum sativum	Light responsive element
LuGRAS11	GT1-motif	GGTTAA	1065	6	-	Arabidopsis thaliana	Light responsive element
LuGRAS11	TGACG-motif	TGACG	252	5	-	Hordeum vulgare	MeJA responsive element
LuGRAS11	TGACG-motif	TGACG	1516	5	+	Hordeum vulgare	MeJA responsive element
LuGRAS11	TGACG-motif	TGACG	1632	5	-	Hordeum vulgare	MeJA responsive element
LuGRAS11	ABRE	ACGTG	614	5	-	Arabidopsis thaliana	Abscisic acid responsive element
LuGRAS11	ABRE	ACGTG	1398	5	+	Arabidopsis thaliana	Abscisic acid responsive element
LuGRAS11	ABRE	ACGTG	1711	5	-	Arabidopsis thaliana	Abscisic acid responsive element
LuGRAS11	ABRE	ACGTG	1749	5	-	Arabidopsis thaliana	Abscisic acid responsive element
LuGRAS11	G-box	CACGTC	614	6	+	Zea mays	Light responsive element
LuGRAS11	G-box	TACGTG	1397	6	+	Arabidopsis thaliana	Light responsive element
LuGRAS11	G-box	TACGTG	1711	6	-	Arabidopsis thaliana	Light responsive element
LuGRAS12	I-box	gGATAAGGTG	384	9	-	Zea mays	Light responsive element
LuGRAS12	ARE	AAACCA	222	6	+	Zea mays	Anoxic specific inducibility responsive element
LuGRAS12	ARE	AAACCA	715	6	-	Zea mays	Anoxic specific inducibility responsive element
LuGRAS12	Box 4	ATTAAT	406	6	+	Petroselinum crispum	Light responsive element
LuGRAS12	GC-motif	CCCCCG	392	6	+	Zea mays	Anoxic specific inducibility responsive element
LuGRAS12	GT1-motif	GGTTAA	214	6	-	Arabidopsis thaliana	Light responsive element
LuGRAS12	GT1-motif	GGTTAA	1157	6	+	Arabidopsis thaliana	Light responsive element
LuGRAS12	GT1-motif	GGTTAA	1286	6	-	Arabidopsis thaliana	Light responsive element
LuGRAS12	GT1-motif	GGTTAA	1533	6	+	Arabidopsis thaliana	Light responsive element
LuGRAS12	TGACG-motif	TGACG	1733	5	-	Hordeum vulgare	MeJA responsive element
LuGRAS12	TGACG-motif	TGACG	1823	5	-	Hordeum vulgare	MeJA responsive element
LuGRAS12	CGTCA-motif	CGTCA	1733	5	+	Hordeum vulgare	MeJA responsive element
LuGRAS12	CGTCA-motif	CGTCA	1823	5	+	Hordeum vulgare	MeJA responsive element
LuGRAS12	TCA-element	TCAGAAGAGG	1684	9	+	Brassica oleracea	Salicylic acid responsive element
LuGRAS12	TGA-element	AACGAC	1775	6	+	Brassica oleracea	Auxin responsive element
LuGRAS12	TGA-element	AACGAC	1893	6	+	Brassica oleracea	Auxin responsive element
LuGRAS12	chs-CMA1a	TTACTTAA	376	8	+	Daucus carota	Light responsive element
LuGRAS12	LTR	CCGAAA	218	6	+	Hordeum vulgare	Low-temperature responsive element
LuGRAS12	TC-rich repeats	ATTCTCTAAC	1029	9	+	Nicotiana tabacum	Defense and stress-responsive element
LuGRAS12	CAT-box	GCCACT	1422	6	+	Arabidopsis thaliana	Meristem expression element
LuGRAS12	TCT-motif	TCTTAC	1787	6	+	Arabidopsis thaliana	Light responsive element
LuGRAS12	P-box	CCTTTTG	251	7	-	Oryza sativa	Gibberellin responsive element
LuGRAS12	P-box	CCTTTTG	875	7	-	Oryza sativa	Gibberellin responsive element
LuGRAS12	TGA-box	TGACGTAA	1820	8	-	Glycine max	Auxin responsive element
LuGRAS12	CCAAT-box	CAACGG	1872	6	-	Hordeum vulgare	MYBHv1 binding site
LuGRAS12	ATCT-motif	AATCTAATCC	1089	10	+	Pisum sativum	Light responsive element
LuGRAS13	CCAAT-box	CAACGG	1367	6	+	Hordeum vulgare	MYBHv1 binding site
LuGRAS13	L-box	ATCCCACCTAC	43	10	+	Petroselinum crispum	Light responsive element
LuGRAS13	O2-site	GATGA(C/T)(A/G)TG(A/G)	1682	8	-	Zea mays	Zein metabolism regulatory element
LuGRAS13	AT-rich element	ATAGAAATCAA	413	10	+	Glycine max	AT-rich DNA binding protein
LuGRAS13	CGTCA-motif	CGTCA	88	5	+	Hordeum vulgare	MeJA responsive element
LuGRAS13	CGTCA-motif	CGTCA	144	5	-	Hordeum vulgare	MeJA responsive element
LuGRAS13	CGTCA-motif	CGTCA	963	5	+	Hordeum vulgare	MeJA responsive element
LuGRAS13	CGTCA-motif	CGTCA	1063	5	-	Hordeum vulgare	MeJA responsive element
LuGRAS13	CGTCA-motif	CGTCA	1737	5	+	Hordeum vulgare	MeJA responsive element
LuGRAS13	AE-box	AGAAACAA	1585	8	-	Arabidopsis thaliana	Light responsive element
LuGRAS13	MBS	CAACTG	108	6	-	Arabidopsis thaliana	MYB binding site involved in drought-inducibility
LuGRAS13	MBS	CAACTG	377	6	-	Arabidopsis thaliana	MYB binding site involved in drought-inducibility
LuGRAS13	ACE	GACACGTATG	1259	10	+	Petroselinum crispum	Light responsive element
LuGRAS13	TGA-element	AACGAC	1703	6	-	Brassica oleracea	Auxin responsive element
LuGRAS13	ABRE	ACGTG	146	5	+	Arabidopsis thaliana	Abscisic acid responsive element
LuGRAS13	ABRE	ACGTG	884	5	+	Arabidopsis thaliana	Abscisic acid responsive element
LuGRAS13	ABRE	TACGTGTC	1259	8	-	Oryza sativa	Abscisic acid responsive element
LuGRAS13	ABRE	ACGTG	1261	5	-	Arabidopsis thaliana	Abscisic acid responsive element
LuGRAS13	TGACG-motif	TGACG	88	5	-	Hordeum vulgare	MeJA responsive element
LuGRAS13	TGACG-motif	TGACG	144	5	+	Hordeum vulgare	MeJA responsive element
LuGRAS13	TGACG-motif	TGACG	963	5	-	Hordeum vulgare	MeJA responsive element
LuGRAS13	TGACG-motif	TGACG	1063	5	+	Hordeum vulgare	MeJA responsive element
LuGRAS13	TGACG-motif	TGACG	1737	5	-	Hordeum vulgare	MeJA responsive element
LuGRAS13	G-box	CACGTC	145	6	-	Zea mays	Light responsive element
LuGRAS13	G-box	CACGAC	198	6	+	Zea mays	Light responsive element
LuGRAS13	G-box	TACGTG	883	6	+	Arabidopsis thaliana	Light responsive element
LuGRAS13	G-box	CACGAC	1373	6	+	Zea mays	Light responsive element
LuGRAS13	GC-motif	CCCCCG	704	6	-	Zea mays	Anoxic specific inducibility responsive element
LuGRAS13	GT1-motif	GGTTAA	788	6	-	Arabidopsis thaliana	Light responsive element
LuGRAS13	GT1-motif	GGTTAAT	1279	7	-	Avena sativa	Light responsive element
LuGRAS13	GT1-motif	GGTTAA	1280	6	-	Arabidopsis thaliana	Light responsive element
LuGRAS13	GCN4_motif	TGAGTCA	12	7	-	Oryza sativa	Endosperm expression element
LuGRAS13	GATA-motif	GATAGGA	1879	7	+	Arabidopsis thaliana	Light responsive element
LuGRAS13	Box 4	ATTAAT	494	6	+	Petroselinum crispum	Light responsive element
LuGRAS13	Box 4	ATTAAT	825	6	+	Petroselinum crispum	Light responsive element
LuGRAS13	TATC-box	TATCCCA	42	7	+	Oryza sativa	Gibberellin responsive element
LuGRAS13	TATC-box	TATCCCA	583	7	+	Oryza sativa	Gibberellin responsive element
LuGRAS13	I-box	AGATAAGG	174	8	-	Triticum aestivum	Light responsive element
LuGRAS13	ARE	AAACCA	484	6	+	Zea mays	Anoxic specific inducibility responsive element
LuGRAS14	TCA-element	CCATCTTTTT	527	9	-	Nicotiana tabacum	Salicylic acid responsive element
LuGRAS14	chs-CMA2b	GAACCTACACAC	1112	11	+	Hordeum vulgare	Light responsive element
LuGRAS14	AT-rich element	ATAGAAATCAA	1802	10	-	Glycine max	AT-rich DNA binding protein
LuGRAS14	CGTCA-motif	CGTCA	93	5	-	Hordeum vulgare	MeJA responsive element
LuGRAS14	CGTCA-motif	CGTCA	1334	5	-	Hordeum vulgare	MeJA responsive element
LuGRAS14	MBS	CAACTG	723	6	-	Arabidopsis thaliana	MYB binding site involved in drought-inducibility
LuGRAS14	MBS	CAACTG	765	6	+	Arabidopsis thaliana	MYB binding site involved in drought-inducibility
LuGRAS14	MBS	CAACTG	1894	6	-	Arabidopsis thaliana	MYB binding site involved in drought-inducibility
LuGRAS14	CAT-box	GCCACT	1382	6	-	Arabidopsis thaliana	Meristem expression element
LuGRAS14	TCT-motif	TCTTAC	1360	6	-	Arabidopsis thaliana	Light responsive element
LuGRAS14	CCAAT-box	CAACGG	1327	6	-	Hordeum vulgare	MYBHv1 binding site
LuGRAS14	Box 4	ATTAAT	476	6	+	Petroselinum crispum	Light responsive element
LuGRAS14	Box 4	ATTAAT	1778	6	-	Petroselinum crispum	Light responsive element
LuGRAS14	GATA-motif	AAGATAAGATT	468	10	+	Arabidopsis thaliana	Light responsive element
LuGRAS14	GT1-motif	GGTTAAT	178	7	-	Avena sativa	Light responsive element
LuGRAS14	GT1-motif	GGTTAA	179	6	-	Arabidopsis thaliana	Light responsive element
LuGRAS14	ABRE	CGTACGTGCA	939	9	-	Hordeum vulgare	Abscisic acid responsive element
LuGRAS14	TGACG-motif	TGACG	93	5	+	Hordeum vulgare	MeJA responsive element
LuGRAS14	TGACG-motif	TGACG	1334	5	+	Hordeum vulgare	MeJA responsive element
LuGRAS15	ATCT-motif	AATCTAATCC	535	9	-	Pisum sativum	Light responsive element
LuGRAS15	TCT-motif	TCTTAC	261	6	-	Arabidopsis thaliana	Light responsive element
LuGRAS15	AT1-motif	AATTATTTTTTATT	1772	13	+	Solanum tuberosum	Light responsive element
LuGRAS15	LTR	CCGAAA	462	6	+	Hordeum vulgare	Low-temperature responsive element
LuGRAS15	chs-CMA1a	TTACTTAA	604	8	-	Daucus carota	Light responsive element
LuGRAS15	TGA-element	AACGAC	206	6	+	Brassica oleracea	Auxin responsive element
LuGRAS15	TGA-element	AACGAC	1168	6	-	Brassica oleracea	Auxin responsive element
LuGRAS15	ATC-motif	AGTAATCT	1806	8	+	Spinacia oleracea	Light responsive element
LuGRAS15	MBS	CAACTG	1638	6	+	Arabidopsis thaliana	MYB binding site involved in drought-inducibility
LuGRAS15	MBS	CAACTG	1878	6	+	Arabidopsis thaliana	MYB binding site involved in drought-inducibility
LuGRAS15	Gap-box	CAAATGAA(A/G)A	290	9.5	+	Arabidopsis thaliana	Light responsive element
LuGRAS15	TCCC-motif	TCTCCCT	1989	7	+	Spinacia oleracea	Light responsive element
LuGRAS15	Sp1	GGGCGG	527	6	+	Oryza sativa	Light responsive element
LuGRAS15	ABRE	AACCCGG	870	7	-	Arabidopsis thaliana	Abscisic acid responsive element
LuGRAS15	GT1-motif	GGTTAAT	1470	7	-	Avena sativa	Light responsive element
LuGRAS15	GT1-motif	GGTTAA	1471	6	-	Arabidopsis thaliana	Light responsive element
LuGRAS15	GT1-motif	GGTTAA	1603	6	-	Arabidopsis thaliana	Light responsive element
LuGRAS15	GCN4_motif	TGAGTCA	1831	7	-	Oryza sativa	Endosperm expression element
LuGRAS15	Box II	TGGTAATAA	164	9	-	Solanum tuberosum	Light responsive element
LuGRAS15	ARE	AAACCA	656	6	+	Zea mays	Anoxic specific inducibility responsive element
LuGRAS15	ARE	AAACCA	779	6	+	Zea mays	Anoxic specific inducibility responsive element
LuGRAS15	ARE	AAACCA	1209	6	-	Zea mays	Anoxic specific inducibility responsive element
LuGRAS15	ARE	AAACCA	1738	6	+	Zea mays	Anoxic specific inducibility responsive element
LuGRAS16	TCT-motif	TCTTAC	329	6	+	Arabidopsis thaliana	Light responsive element
LuGRAS16	GARE-motif	TCTGTTG	680	7	-	Brassica oleracea	Gibberellin responsive element
LuGRAS16	LTR	CCGAAA	1351	6	-	Hordeum vulgare	Low-temperature responsive element
LuGRAS16	3-AF1 binding site	TAAGAGAGGAA	937	10	+	Solanum tuberosum	Light responsive element
LuGRAS16	chs-CMA1a	TTACTTAA	827	8	-	Daucus carota	Light responsive element
LuGRAS16	chs-CMA1a	TTACTTAA	1871	8	+	Daucus carota	Light responsive element
LuGRAS16	TGA-element	AACGAC	264	6	+	Brassica oleracea	Auxin responsive element
LuGRAS16	ATC-motif	AGTAATCT	1522	8	-	Spinacia oleracea	Light responsive element
LuGRAS16	ACE	GACACGTATG	1538	9	-	Petroselinum crispum	Light responsive element
LuGRAS16	CGTCA-motif	CGTCA	8	5	-	Hordeum vulgare	MeJA responsive element
LuGRAS16	CGTCA-motif	CGTCA	216	5	+	Hordeum vulgare	MeJA responsive element
LuGRAS16	CGTCA-motif	CGTCA	335	5	+	Hordeum vulgare	MeJA responsive element
LuGRAS16	CGTCA-motif	CGTCA	1763	5	-	Hordeum vulgare	MeJA responsive element
LuGRAS16	TCA-element	CCATCTTTTT	1986	9	+	Nicotiana tabacum	Salicylic acid responsive element
LuGRAS16	G-box	TACGTG	1413	6	+	Arabidopsis thaliana	Light responsive element
LuGRAS16	TGACG-motif	TGACG	8	5	+	Hordeum vulgare	MeJA responsive element
LuGRAS16	TGACG-motif	TGACG	216	5	-	Hordeum vulgare	MeJA responsive element
LuGRAS16	TGACG-motif	TGACG	335	5	-	Hordeum vulgare	MeJA responsive element
LuGRAS16	TGACG-motif	TGACG	1763	5	+	Hordeum vulgare	MeJA responsive element
LuGRAS16	ABRE	ACGTG	1414	5	+	Arabidopsis thaliana	Abscisic acid responsive element
LuGRAS16	Box 4	ATTAAT	171	6	+	Petroselinum crispum	Light responsive element
LuGRAS16	ARE	AAACCA	1293	6	-	Zea mays	Anoxic specific inducibility responsive element
LuGRAS17	GATA-motif	GATAGGA	1714	7	-	Arabidopsis thaliana	Light responsive element
LuGRAS17	circadian	CAAAGATATC	81	9	+	Lycopersicon esculentum	Circadian responsive element
LuGRAS17	G-box	TAACACGTAG	932	9	+	Brassica oleracea	Light responsive element
LuGRAS17	TGACG-motif	TGACG	679	5	-	Hordeum vulgare	MeJA responsive element
LuGRAS17	TGACG-motif	TGACG	1276	5	+	Hordeum vulgare	MeJA responsive element
LuGRAS17	LAMP-element	CTTTATCA	637	8	-	Pisum sativum	Light responsive element
LuGRAS17	ARE	AAACCA	231	6	-	Zea mays	Anoxic specific inducibility responsive element
LuGRAS17	ARE	AAACCA	267	6	-	Zea mays	Anoxic specific inducibility responsive element
LuGRAS17	ARE	AAACCA	759	6	+	Zea mays	Anoxic specific inducibility responsive element
LuGRAS17	ARE	AAACCA	776	6	-	Zea mays	Anoxic specific inducibility responsive element
LuGRAS17	ARE	AAACCA	860	6	-	Zea mays	Anoxic specific inducibility responsive element
LuGRAS17	ARE	AAACCA	1649	6	+	Zea mays	Anoxic specific inducibility responsive element
LuGRAS17	Box 4	ATTAAT	616	6	+	Petroselinum crispum	Light responsive element
LuGRAS17	LTR	CCGAAA	450	6	+	Hordeum vulgare	Low-temperature responsive element
LuGRAS17	MBS	CAACTG	444	6	+	Arabidopsis thaliana	MYB binding site involved in drought-inducibility
LuGRAS17	MBS	CAACTG	1898	6	-	Arabidopsis thaliana	MYB binding site involved in drought-inducibility
LuGRAS17	TCA-element	CCATCTTTTT	981	9	-	Nicotiana tabacum	Salicylic acid responsive element
LuGRAS17	TCA-element	CCATCTTTTT	1686	9	-	Nicotiana tabacum	Salicylic acid responsive element
LuGRAS17	TCA-element	TCAGAAGAGG	1853	9	+	Brassica oleracea	Salicylic acid responsive element
LuGRAS17	CGTCA-motif	CGTCA	679	5	+	Hordeum vulgare	MeJA responsive element
LuGRAS17	CGTCA-motif	CGTCA	1276	5	-	Hordeum vulgare	MeJA responsive element
LuGRAS18	ABRE	ACGTG	1213	5	-	Arabidopsis thaliana	Abscisic acid responsive element
LuGRAS18	TGACG-motif	TGACG	557	5	-	Hordeum vulgare	MeJA responsive element
LuGRAS18	TGACG-motif	TGACG	1215	5	-	Hordeum vulgare	MeJA responsive element
LuGRAS18	TGACG-motif	TGACG	1962	5	-	Hordeum vulgare	MeJA responsive element
LuGRAS18	G-box	CACGTC	1213	6	+	Zea mays	Light responsive element
LuGRAS18	GT1-motif	GGTTAA	1417	6	+	Arabidopsis thaliana	Light responsive element
LuGRAS18	ARE	AAACCA	218	6	-	Zea mays	Anoxic specific inducibility responsive element
LuGRAS18	ARE	AAACCA	1271	6	+	Zea mays	Anoxic specific inducibility responsive element
LuGRAS18	P-box	CCTTTTG	919	7	-	Oryza sativa	Gibberellin responsive element
LuGRAS18	3-AF1 binding site	TAAGAGAGGAA	1609	10	+	Solanum tuberosum	Light responsive element
LuGRAS18	GATT-motif	CTCCTGATTGGA	233	11	+	Oryza sativa	Light responsive element
LuGRAS18	TC-rich repeats	GTTTTCTTAC	1455	9	-	Nicotiana tabacum	Defense and stress-responsive element
LuGRAS18	TCT-motif	TCTTAC	1455	6	-	Arabidopsis thaliana	Light responsive element
LuGRAS18	chs-CMA1a	TTACTTAA	575	8	+	Daucus carota	Light responsive element
LuGRAS18	MRE	AACCTAA	536	7	+	Petroselinum crispum	Light responsive element
LuGRAS18	chs-CMA2a	TCACTTGA	564	8	+	Petroselinum crispum	Light responsive element
LuGRAS18	CGTCA-motif	CGTCA	557	5	+	Hordeum vulgare	MeJA responsive element
LuGRAS18	CGTCA-motif	CGTCA	1215	5	+	Hordeum vulgare	MeJA responsive element
LuGRAS18	CGTCA-motif	CGTCA	1962	5	+	Hordeum vulgare	MeJA responsive element
LuGRAS18	Gap-box	CAAATGAA(A/G)A	882	9.5	-	Arabidopsis thaliana	Light responsive element
LuGRAS18	TGA-element	AACGAC	717	6	+	Brassica oleracea	Auxin responsive element
LuGRAS19	AAAC-motif	CAATCAAAACCT	298	11	-	Spinacia oleracea	Light responsive element
LuGRAS19	ABRE	GCAACGTGTC	328	9	+	Hordeum vulgare	Abscisic acid responsive element
LuGRAS19	ABRE	ACGTG	451	5	-	Arabidopsis thaliana	Abscisic acid responsive element
LuGRAS19	ABRE	ACGTG	1676	5	+	Arabidopsis thaliana	Abscisic acid responsive element
LuGRAS19	TGACG-motif	TGACG	265	5	-	Hordeum vulgare	MeJA responsive element
LuGRAS19	TGACG-motif	TGACG	275	5	+	Hordeum vulgare	MeJA responsive element
LuGRAS19	TGACG-motif	TGACG	1620	5	-	Hordeum vulgare	MeJA responsive element
LuGRAS19	circadian	CAAAGATATC	878	9	-	Lycopersicon esculentum	Circadian responsive element
LuGRAS19	G-box	TACGTG	451	6	-	Arabidopsis thaliana	Light responsive element
LuGRAS19	G-box	TAACACGTAG	774	9	-	Brassica oleracea	Light responsive element
LuGRAS19	G-box	TAACACGTAG	1674	9	-	Brassica oleracea	Light responsive element
LuGRAS19	G-box	CACGTC	1675	6	-	Zea mays	Light responsive element
LuGRAS19	GATA-motif	AAGGATAAGG	1902	9	-	Solanum tuberosum	Light responsive element
LuGRAS19	GT1-motif	GGTTAA	837	6	+	Arabidopsis thaliana	Light responsive element
LuGRAS19	GT1-motif	GGTTAAT	1047	7	+	Avena sativa	Light responsive element
LuGRAS19	Box 4	ATTAAT	32	6	+	Petroselinum crispum	Light responsive element
LuGRAS19	Box 4	ATTAAT	648	6	+	Petroselinum crispum	Light responsive element
LuGRAS19	Box 4	ATTAAT	1115	6	-	Petroselinum crispum	Light responsive element
LuGRAS19	Box 4	ATTAAT	1571	6	-	Petroselinum crispum	Light responsive element
LuGRAS19	Box 4	ATTAAT	1972	6	-	Petroselinum crispum	Light responsive element
LuGRAS19	ARE	AAACCA	813	6	-	Zea mays	Anoxic specific inducibility responsive element
LuGRAS19	ARE	AAACCA	978	6	+	Zea mays	Anoxic specific inducibility responsive element
LuGRAS19	ARE	AAACCA	1150	6	-	Zea mays	Anoxic specific inducibility responsive element
LuGRAS19	ARE	AAACCA	1193	6	-	Zea mays	Anoxic specific inducibility responsive element
LuGRAS19	CCAAT-box	CAACGG	1042	6	+	Hordeum vulgare	MYBHv1 binding site
LuGRAS19	LTR	CCGAAA	1502	6	-	Hordeum vulgare	Low-temperature responsive element
LuGRAS19	AuxRR-core	GGTCCAT	1074	7	-	Nicotiana tabacum	Auxin responsive element
LuGRAS19	CGTCA-motif	CGTCA	265	5	+	Hordeum vulgare	MeJA responsive element
LuGRAS19	CGTCA-motif	CGTCA	275	5	-	Hordeum vulgare	MeJA responsive element
LuGRAS19	CGTCA-motif	CGTCA	1620	5	+	Hordeum vulgare	MeJA responsive element
LuGRAS19	Gap-box	CAAATGAA(A/G)A	633	9.5	+	Arabidopsis thaliana	Light responsive element
LuGRAS19	TGA-element	AACGAC	142	6	-	Brassica oleracea	Auxin responsive element
LuGRAS2	ARE	AAACCA	1605	6	-	Zea mays	Anoxic specific inducibility responsive element
LuGRAS2	Box 4	ATTAAT	830	6	+	Petroselinum crispum	Light responsive element
LuGRAS2	Box 4	ATTAAT	1248	6	-	Petroselinum crispum	Light responsive element
LuGRAS2	Box 4	ATTAAT	1375	6	-	Petroselinum crispum	Light responsive element
LuGRAS2	G-Box	CACGTT	797	6	+	Pisum sativum	Light responsive element
LuGRAS2	GATA-motif	AAGATAAGATT	1025	10	-	Arabidopsis thaliana	Light responsive element
LuGRAS2	GT1-motif	GGTTAA	30	6	-	Arabidopsis thaliana	Light responsive element
LuGRAS2	GT1-motif	GGTTAA	146	6	+	Arabidopsis thaliana	Light responsive element
LuGRAS2	GT1-motif	GGTTAA	245	6	+	Arabidopsis thaliana	Light responsive element
LuGRAS2	GT1-motif	GGTTAA	247	6	-	Arabidopsis thaliana	Light responsive element
LuGRAS2	GT1-motif	GGTTAA	354	6	-	Arabidopsis thaliana	Light responsive element
LuGRAS2	RY-element	CATGCATG	176	8	+	Helianthus annuus	Seed-specific regulation element
LuGRAS2	RY-element	CATGCATG	313	8	+	Helianthus annuus	Seed-specific regulation element
LuGRAS2	G-box	TAAACGTG	797	8	-	Brassica oleracea	Light responsive element
LuGRAS2	TGACG-motif	TGACG	1290	5	-	Hordeum vulgare	MeJA responsive element
LuGRAS2	TGACG-motif	TGACG	1815	5	-	Hordeum vulgare	MeJA responsive element
LuGRAS2	ABRE	ACGTG	797	5	-	Arabidopsis thaliana	Abscisic acid responsive element
LuGRAS2	TGA-element	AACGAC	114	6	-	Brassica oleracea	Auxin responsive element
LuGRAS2	TCA-element	CCATCTTTTT	1398	9	+	Nicotiana tabacum	Salicylic acid responsive element
LuGRAS2	TCA-element	CCATCTTTTT	1589	9	+	Nicotiana tabacum	Salicylic acid responsive element
LuGRAS2	TCCC-motif	TCTCCCT	1181	7	-	Spinacia oleracea	Light responsive element
LuGRAS2	CGTCA-motif	CGTCA	1290	5	+	Hordeum vulgare	MeJA responsive element
LuGRAS2	CGTCA-motif	CGTCA	1815	5	+	Hordeum vulgare	MeJA responsive element
LuGRAS2	GARE-motif	TCTGTTG	1545	7	+	Brassica oleracea	Gibberellin responsive element
LuGRAS20	I-box	atGATAAGGTC	964	11	-	Helianthus annuus	Light responsive element
LuGRAS20	ARE	AAACCA	670	6	+	Zea mays	Anoxic specific inducibility responsive element
LuGRAS20	ARE	AAACCA	1095	6	-	Zea mays	Anoxic specific inducibility responsive element
LuGRAS20	Box II	TGGTAATAA	166	9	-	Solanum tuberosum	Light responsive element
LuGRAS20	Box 4	ATTAAT	593	6	+	Petroselinum crispum	Light responsive element
LuGRAS20	Box 4	ATTAAT	1369	6	-	Petroselinum crispum	Light responsive element
LuGRAS20	Box 4	ATTAAT	1582	6	-	Petroselinum crispum	Light responsive element
LuGRAS20	GT1-motif	GGTTAA	1410	6	+	Arabidopsis thaliana	Light responsive element
LuGRAS20	GATA-motif	GATAGGA	1851	7	-	Arabidopsis thaliana	Light responsive element
LuGRAS20	TGACG-motif	TGACG	467	5	-	Hordeum vulgare	MeJA responsive element
LuGRAS20	TGACG-motif	TGACG	1843	5	-	Hordeum vulgare	MeJA responsive element
LuGRAS20	CGTCA-motif	CGTCA	467	5	+	Hordeum vulgare	MeJA responsive element
LuGRAS20	CGTCA-motif	CGTCA	1843	5	+	Hordeum vulgare	MeJA responsive element
LuGRAS20	TCA-element	CCATCTTTTT	178	9	+	Nicotiana tabacum	Salicylic acid responsive element
LuGRAS20	TCA-element	CCATCTTTTT	242	9	+	Nicotiana tabacum	Salicylic acid responsive element
LuGRAS20	TGA-element	AACGAC	496	6	+	Brassica oleracea	Auxin responsive element
LuGRAS20	MBS	CAACTG	30	6	-	Arabidopsis thaliana	MYB binding site involved in drought-inducibility
LuGRAS20	MBS	CAACTG	674	6	-	Arabidopsis thaliana	MYB binding site involved in drought-inducibility
LuGRAS20	O2-site	GATGATGTGG	113	9	+	Zea mays	Zein metabolism regulatory element
LuGRAS20	LTR	CCGAAA	1798	6	+	Hordeum vulgare	Low-temperature responsive element
LuGRAS20	LTR	CCGAAA	1921	6	+	Hordeum vulgare	Low-temperature responsive element
LuGRAS20	TCT-motif	TCTTAC	1974	6	+	Arabidopsis thaliana	Light responsive element
LuGRAS20	TC-rich repeats	ATTCTCTAAC	1502	9	+	Nicotiana tabacum	Defense and stress-responsive element
LuGRAS21	ARE	AAACCA	125	6	+	Zea mays	Anoxic specific inducibility responsive element
LuGRAS21	ARE	AAACCA	617	6	-	Zea mays	Anoxic specific inducibility responsive element
LuGRAS21	ARE	AAACCA	1834	6	+	Zea mays	Anoxic specific inducibility responsive element
LuGRAS21	ARE	AAACCA	1869	6	+	Zea mays	Anoxic specific inducibility responsive element
LuGRAS21	I-box	atGATAAGGTC	1374	10	-	Helianthus annuus	Light responsive element
LuGRAS21	G-Box	CACGTG	307	6	+	Pisum sativum	Light responsive element
LuGRAS21	G-Box	CACGTT	1324	6	+	Pisum sativum	Light responsive element
LuGRAS21	WUN-motif	AAATTTCCT	44	9	-	Brassica oleracea	Wound-responsive element
LuGRAS21	GT1-motif	GGTTAAT	1371	7	-	Avena sativa	Light responsive element
LuGRAS21	GT1-motif	GGTTAA	1372	6	-	Arabidopsis thaliana	Light responsive element
LuGRAS21	TGACG-motif	TGACG	279	5	+	Hordeum vulgare	MeJA responsive element
LuGRAS21	TGACG-motif	TGACG	1215	5	-	Hordeum vulgare	MeJA responsive element
LuGRAS21	TGACG-motif	TGACG	1343	5	-	Hordeum vulgare	MeJA responsive element
LuGRAS21	ABRE	CACGTG	307	6	+	Arabidopsis thaliana	Abscisic acid responsive element
LuGRAS21	ABRE	ACGTG	308	5	+	Arabidopsis thaliana	Abscisic acid responsive element
LuGRAS21	ABRE	AACCCGG	631	7	+	Arabidopsis thaliana	Abscisic acid responsive element
LuGRAS21	ABRE	GCAACGTGTC	1322	9	-	Hordeum vulgare	Abscisic acid responsive element
LuGRAS21	ABRE	ACGTG	1324	5	-	Arabidopsis thaliana	Abscisic acid responsive element
LuGRAS21	G-box	CACGTG	307	6	+	Arabidopsis thaliana	Light responsive element
LuGRAS21	AE-box	AGAAACAA	1350	8	-	Arabidopsis thaliana	Light responsive element
LuGRAS21	TCA-element	CCATCTTTTT	344	9	+	Nicotiana tabacum	Salicylic acid responsive element
LuGRAS21	TCA-element	CCATCTTTTT	718	10	+	Nicotiana tabacum	Salicylic acid responsive element
LuGRAS21	TCA-element	TCAGAAGAGG	814	9	+	Brassica oleracea	Salicylic acid responsive element
LuGRAS21	TCA-element	CCATCTTTTT	901	9	+	Nicotiana tabacum	Salicylic acid responsive element
LuGRAS21	TCCC-motif	TCTCCCT	1431	7	-	Spinacia oleracea	Light responsive element
LuGRAS21	MRE	AACCTAA	499	7	+	Petroselinum crispum	Light responsive element
LuGRAS21	CGTCA-motif	CGTCA	279	5	-	Hordeum vulgare	MeJA responsive element
LuGRAS21	CGTCA-motif	CGTCA	1215	5	+	Hordeum vulgare	MeJA responsive element
LuGRAS21	CGTCA-motif	CGTCA	1343	5	+	Hordeum vulgare	MeJA responsive element
LuGRAS21	3-AF1 binding site	TAAGAGAGGAA	695	10	-	Solanum tuberosum	Light responsive element
LuGRAS21	3-AF1 binding site	TAAGAGAGGAA	1411	10	+	Solanum tuberosum	Light responsive element
LuGRAS21	LTR	CCGAAA	31	6	-	Hordeum vulgare	Low-temperature responsive element
LuGRAS21	LTR	CCGAAA	1782	6	-	Hordeum vulgare	Low-temperature responsive element
LuGRAS21	TCT-motif	TCTTAC	209	6	+	Arabidopsis thaliana	Light responsive element
LuGRAS21	TCT-motif	TCTTAC	853	6	-	Arabidopsis thaliana	Light responsive element
LuGRAS22	GT1-motif	GGTTAA	1142	6	-	Arabidopsis thaliana	Light responsive element
LuGRAS22	GT1-motif	GGTTAA	1894	6	-	Arabidopsis thaliana	Light responsive element
LuGRAS22	GATA-motif	AAGGATAAGG	1140	9	-	Solanum tuberosum	Light responsive element
LuGRAS22	ABRE	GCAACGTGTC	795	9	-	Hordeum vulgare	Abscisic acid responsive element
LuGRAS22	TGACG-motif	TGACG	1454	5	-	Hordeum vulgare	MeJA responsive element
LuGRAS22	ARE	AAACCA	276	6	-	Zea mays	Anoxic specific inducibility responsive element
LuGRAS22	ARE	AAACCA	343	6	-	Zea mays	Anoxic specific inducibility responsive element
LuGRAS22	ARE	AAACCA	639	6	-	Zea mays	Anoxic specific inducibility responsive element
LuGRAS22	ARE	AAACCA	644	6	-	Zea mays	Anoxic specific inducibility responsive element
LuGRAS22	ARE	AAACCA	678	6	-	Zea mays	Anoxic specific inducibility responsive element
LuGRAS22	ARE	AAACCA	1165	6	-	Zea mays	Anoxic specific inducibility responsive element
LuGRAS22	ARE	AAACCA	1464	6	-	Zea mays	Anoxic specific inducibility responsive element
LuGRAS22	ARE	AAACCA	1883	6	+	Zea mays	Anoxic specific inducibility responsive element
LuGRAS22	Box 4	ATTAAT	1075	6	-	Petroselinum crispum	Light responsive element
LuGRAS22	Box 4	ATTAAT	1079	6	-	Petroselinum crispum	Light responsive element
LuGRAS22	Box 4	ATTAAT	1508	6	-	Petroselinum crispum	Light responsive element
LuGRAS22	TC-rich repeats	ATTCTCTAAC	1710	9	-	Nicotiana tabacum	Defense and stress-responsive element
LuGRAS22	AT1-motif	AATTATTTTTTATT	1414	13	+	Solanum tuberosum	Light responsive element
LuGRAS22	TCT-motif	TCTTAC	144	6	+	Arabidopsis thaliana	Light responsive element
LuGRAS22	CCAAT-box	CAACGG	869	6	-	Hordeum vulgare	MYBHv1 binding site
LuGRAS22	CGTCA-motif	CGTCA	1454	5	+	Hordeum vulgare	MeJA responsive element
LuGRAS22	chs-CMA2a	TCACTTGA	1815	8	-	Petroselinum crispum	Light responsive element
LuGRAS22	MRE	AACCTAA	1896	7	+	Petroselinum crispum	Light responsive element
LuGRAS22	TGA-element	AACGAC	613	6	-	Brassica oleracea	Auxin responsive element
LuGRAS22	TGA-element	AACGAC	733	6	+	Brassica oleracea	Auxin responsive element
LuGRAS22	L-box	ATCCCACCTAC	931	10	-	Petroselinum crispum	Light responsive element
LuGRAS22	O2-site	GATGATGTGG	315	9	+	Zea mays	Zein metabolism regulatory element
LuGRAS23	MBS	CAACTG	514	6	+	Arabidopsis thaliana	MYB binding site involved in drought-inducibility
LuGRAS23	MBS	CAACTG	719	6	+	Arabidopsis thaliana	MYB binding site involved in drought-inducibility
LuGRAS23	AE-box	AGAAACTT	784	8	-	Arabidopsis thaliana	Light responsive element
LuGRAS23	CGTCA-motif	CGTCA	1723	5	+	Hordeum vulgare	MeJA responsive element
LuGRAS23	CGTCA-motif	CGTCA	1793	5	+	Hordeum vulgare	MeJA responsive element
LuGRAS23	TCA-element	CCATCTTTTT	1951	9	+	Nicotiana tabacum	Salicylic acid responsive element
LuGRAS23	chs-CMA1a	TTACTTAA	1144	8	-	Daucus carota	Light responsive element
LuGRAS23	GARE-motif	TCTGTTG	1889	7	-	Brassica oleracea	Gibberellin responsive element
LuGRAS23	LTR	CCGAAA	52	6	+	Hordeum vulgare	Low-temperature responsive element
LuGRAS23	LTR	CCGAAA	1509	6	-	Hordeum vulgare	Low-temperature responsive element
LuGRAS23	CCAAT-box	CAACGG	1547	6	+	Hordeum vulgare	MYBHv1 binding site
LuGRAS23	I-box	TGATAATGT	1662	9	-	Solanum tuberosum	Light responsive element
LuGRAS23	I-box	cCATATCCAAT	1976	10	+	Flaveria trinervia	Light responsive element
LuGRAS23	ARE	AAACCA	541	6	+	Zea mays	Anoxic specific inducibility responsive element
LuGRAS23	Box 4	ATTAAT	575	6	+	Petroselinum crispum	Light responsive element
LuGRAS23	Box 4	ATTAAT	1028	6	-	Petroselinum crispum	Light responsive element
LuGRAS23	Box 4	ATTAAT	1439	6	-	Petroselinum crispum	Light responsive element
LuGRAS23	TATC-box	TATCCCA	1706	7	-	Oryza sativa	Gibberellin responsive element
LuGRAS23	GC-motif	CCCCCG	1993	6	+	Zea mays	Anoxic specific inducibility responsive element
LuGRAS23	circadian	CAAAGATATC	1709	9	-	Lycopersicon esculentum	Circadian responsive element
LuGRAS23	TGACG-motif	TGACG	1723	5	-	Hordeum vulgare	MeJA responsive element
LuGRAS23	TGACG-motif	TGACG	1793	5	-	Hordeum vulgare	MeJA responsive element
LuGRAS23	ABRE	GACACGTACGT	1785	10	+	Oryza sativa	Abscisic acid responsive element
LuGRAS24	MBS	CAACTG	98	6	-	Arabidopsis thaliana	MYB binding site involved in drought-inducibility
LuGRAS24	CGTCA-motif	CGTCA	515	5	-	Hordeum vulgare	MeJA responsive element
LuGRAS24	CGTCA-motif	CGTCA	1702	5	+	Hordeum vulgare	MeJA responsive element
LuGRAS24	TCCC-motif	TCTCCCT	950	7	+	Spinacia oleracea	Light responsive element
LuGRAS24	O2-site	GATGA(C/T)(A/G)TG(A/G)	42	8	-	Zea mays	Zein metabolism regulatory element
LuGRAS24	O2-site	GATGATGTGG	255	9	+	Zea mays	Zein metabolism regulatory element
LuGRAS24	TCT-motif	TCTTAC	1860	6	-	Arabidopsis thaliana	Light responsive element
LuGRAS24	LTR	CCGAAA	1784	6	-	Hordeum vulgare	Low-temperature responsive element
LuGRAS24	ATCT-motif	AATCTAATCC	766	9	-	Pisum sativum	Light responsive element
LuGRAS24	CCAAT-box	CAACGG	789	6	+	Hordeum vulgare	MYBHv1 binding site
LuGRAS24	ARE	AAACCA	327	6	-	Zea mays	Anoxic specific inducibility responsive element
LuGRAS24	ARE	AAACCA	617	6	+	Zea mays	Anoxic specific inducibility responsive element
LuGRAS24	ARE	AAACCA	700	6	-	Zea mays	Anoxic specific inducibility responsive element
LuGRAS24	Box 4	ATTAAT	468	6	+	Petroselinum crispum	Light responsive element
LuGRAS24	Box 4	ATTAAT	773	6	+	Petroselinum crispum	Light responsive element
LuGRAS24	Box 4	ATTAAT	1265	6	-	Petroselinum crispum	Light responsive element
LuGRAS24	TGACG-motif	TGACG	515	5	+	Hordeum vulgare	MeJA responsive element
LuGRAS24	TGACG-motif	TGACG	1702	5	-	Hordeum vulgare	MeJA responsive element
LuGRAS25	TGA-element	AACGAC	673	6	+	Brassica oleracea	Auxin responsive element
LuGRAS25	TGA-element	AACGAC	1244	6	+	Brassica oleracea	Auxin responsive element
LuGRAS25	TGA-element	AACGAC	1262	6	+	Brassica oleracea	Auxin responsive element
LuGRAS25	TGA-element	AACGAC	1725	6	-	Brassica oleracea	Auxin responsive element
LuGRAS25	TCA-element	TCAGAAGAGG	1585	9	-	Brassica oleracea	Salicylic acid responsive element
LuGRAS25	TCA-element	TCAGAAGAGG	1613	9	-	Brassica oleracea	Salicylic acid responsive element
LuGRAS25	MRE	AACCTAA	880	7	-	Petroselinum crispum	Light responsive element
LuGRAS25	AE-box	AGAAACTT	1635	8	-	Arabidopsis thaliana	Light responsive element
LuGRAS25	LTR	CCGAAA	608	6	+	Hordeum vulgare	Low-temperature responsive element
LuGRAS25	GARE-motif	TCTGTTG	1650	7	+	Brassica oleracea	Gibberellin responsive element
LuGRAS25	CCAAT-box	CAACGG	1117	6	-	Hordeum vulgare	MYBHv1 binding site
LuGRAS25	ARE	AAACCA	213	6	-	Zea mays	Anoxic specific inducibility responsive element
LuGRAS25	ARE	AAACCA	1067	6	+	Zea mays	Anoxic specific inducibility responsive element
LuGRAS25	ARE	AAACCA	1331	6	-	Zea mays	Anoxic specific inducibility responsive element
LuGRAS25	ARE	AAACCA	1336	6	-	Zea mays	Anoxic specific inducibility responsive element
LuGRAS25	GT1-motif	GGTTAA	169	6	+	Arabidopsis thaliana	Light responsive element
LuGRAS25	GT1-motif	GGTTAAT	1675	7	-	Avena sativa	Light responsive element
LuGRAS25	GT1-motif	GGTTAA	1676	6	-	Arabidopsis thaliana	Light responsive element
LuGRAS26	ARE	AAACCA	353	6	+	Zea mays	Anoxic specific inducibility responsive element
LuGRAS26	ARE	AAACCA	872	6	+	Zea mays	Anoxic specific inducibility responsive element
LuGRAS26	ARE	AAACCA	1260	6	+	Zea mays	Anoxic specific inducibility responsive element
LuGRAS26	ARE	AAACCA	1394	6	+	Zea mays	Anoxic specific inducibility responsive element
LuGRAS26	ARE	AAACCA	1486	6	-	Zea mays	Anoxic specific inducibility responsive element
LuGRAS26	Box 4	ATTAAT	696	6	+	Petroselinum crispum	Light responsive element
LuGRAS26	Box 4	ATTAAT	1718	6	-	Petroselinum crispum	Light responsive element
LuGRAS26	MSA-like	TCCAACGGT	716	9	-	Catharanthus roseus	Cell cycle regulation
LuGRAS26	GATA-motif	GATAGGA	1610	7	-	Arabidopsis thaliana	Light responsive element
LuGRAS26	GATA-motif	GATAGGG	1751	7	-	Pisum sativum	Light responsive element
LuGRAS26	GT1-motif	GGTTAA	1976	6	-	Arabidopsis thaliana	Light responsive element
LuGRAS26	TGACG-motif	TGACG	684	5	-	Hordeum vulgare	MeJA responsive element
LuGRAS26	TGACG-motif	TGACG	1921	5	+	Hordeum vulgare	MeJA responsive element
LuGRAS26	ABRE	ACGTG	593	5	+	Arabidopsis thaliana	Abscisic acid responsive element
LuGRAS26	G-box	TACGTG	592	6	+	Arabidopsis thaliana	Light responsive element
LuGRAS26	Sp1	GGGCGG	1096	6	+	Oryza sativa	Light responsive element
LuGRAS26	MRE	AACCTAA	925	7	+	Petroselinum crispum	Light responsive element
LuGRAS26	TCA-element	CCATCTTTTT	261	9	-	Nicotiana tabacum	Salicylic acid responsive element
LuGRAS26	CGTCA-motif	CGTCA	684	5	+	Hordeum vulgare	MeJA responsive element
LuGRAS26	CGTCA-motif	CGTCA	1921	5	-	Hordeum vulgare	MeJA responsive element
LuGRAS26	TGA-element	AACGAC	215	6	-	Brassica oleracea	Auxin responsive element
LuGRAS26	TGA-element	AACGAC	851	6	+	Brassica oleracea	Auxin responsive element
LuGRAS26	chs-CMA1a	TTACTTAA	1972	8	+	Daucus carota	Light responsive element
LuGRAS26	O2-site	GTTGACGTGA	589	9	+	Zea mays	Zein metabolism regulatory element
LuGRAS26	LTR	CCGAAA	281	6	-	Hordeum vulgare	Low-temperature responsive element
LuGRAS26	LTR	CCGAAA	916	6	+	Hordeum vulgare	Low-temperature responsive element
LuGRAS26	TCT-motif	TCTTAC	829	6	+	Arabidopsis thaliana	Light responsive element
LuGRAS26	CAT-box	GCCACT	1500	6	+	Arabidopsis thaliana	Meristem expression element
LuGRAS26	TC-rich repeats	GTTTTCTTAC	918	9	-	Nicotiana tabacum	Defense and stress-responsive element
LuGRAS26	TC-rich repeats	GTTTTCTTAC	1657	9	+	Nicotiana tabacum	Defense and stress-responsive element
LuGRAS26	CCAAT-box	CAACGG	717	6	-	Hordeum vulgare	MYBHv1 binding site
LuGRAS26	P-box	CCTTTTG	1908	7	+	Oryza sativa	Gibberellin responsive element
LuGRAS27	ARE	AAACCA	574	6	+	Zea mays	Anoxic specific inducibility responsive element
LuGRAS27	ARE	AAACCA	682	6	-	Zea mays	Anoxic specific inducibility responsive element
LuGRAS27	Box 4	ATTAAT	53	6	+	Petroselinum crispum	Light responsive element
LuGRAS27	Box 4	ATTAAT	156	6	+	Petroselinum crispum	Light responsive element
LuGRAS27	GATA-motif	GATAGGG	1909	7	-	Pisum sativum	Light responsive element
LuGRAS27	GT1-motif	GGTTAA	1358	6	+	Arabidopsis thaliana	Light responsive element
LuGRAS27	TGACG-motif	TGACG	1182	5	-	Hordeum vulgare	MeJA responsive element
LuGRAS27	TGACG-motif	TGACG	1480	5	-	Hordeum vulgare	MeJA responsive element
LuGRAS27	ABRE	CGTACGTGCA	371	9	+	Hordeum vulgare	Abscisic acid responsive element
LuGRAS27	ABRE	ACGTG	374	5	+	Arabidopsis thaliana	Abscisic acid responsive element
LuGRAS27	ABRE	TACGTGTC	431	8	-	Oryza sativa	Abscisic acid responsive element
LuGRAS27	ABRE	ACGTG	433	5	-	Arabidopsis thaliana	Abscisic acid responsive element
LuGRAS27	G-box	TACGTG	373	6	+	Arabidopsis thaliana	Light responsive element
LuGRAS27	G-box	TACGTG	433	6	-	Arabidopsis thaliana	Light responsive element
LuGRAS27	G-box	CACGAC	1164	6	-	Zea mays	Light responsive element
LuGRAS27	Sp1	GGGCGG	1263	6	-	Oryza sativa	Light responsive element
LuGRAS27	Gap-box	CAAATGAA(A/G)A	1226	9	+	Arabidopsis thaliana	Light responsive element
LuGRAS27	MRE	AACCTAA	346	7	+	Petroselinum crispum	Light responsive element
LuGRAS27	CGTCA-motif	CGTCA	1182	5	+	Hordeum vulgare	MeJA responsive element
LuGRAS27	CGTCA-motif	CGTCA	1480	5	+	Hordeum vulgare	MeJA responsive element
LuGRAS27	MBS	CAACTG	1204	6	-	Arabidopsis thaliana	MYB binding site involved in drought-inducibility
LuGRAS27	GA-motif	ATAGATAA	1541	8	-	Arabidopsis thaliana	Light responsive element
LuGRAS27	CCAAT-box	CAACGG	1394	6	+	Hordeum vulgare	MYBHv1 binding site
LuGRAS28	ARE	AAACCA	248	6	-	Zea mays	Anoxic specific inducibility responsive element
LuGRAS28	ARE	AAACCA	469	6	-	Zea mays	Anoxic specific inducibility responsive element
LuGRAS28	ARE	AAACCA	1424	6	+	Zea mays	Anoxic specific inducibility responsive element
LuGRAS28	Box 4	ATTAAT	1849	6	-	Petroselinum crispum	Light responsive element
LuGRAS28	GCN4_motif	TGAGTCA	340	7	+	Oryza sativa	Endosperm expression element
LuGRAS28	GCN4_motif	TGAGTCA	677	7	+	Oryza sativa	Endosperm expression element
LuGRAS28	Sp1	GGGCGG	600	6	+	Oryza sativa	Light responsive element
LuGRAS28	circadian	CAAAGATATC	1592	9	+	Lycopersicon esculentum	Circadian responsive element
LuGRAS28	MBS	CAACTG	1940	6	+	Arabidopsis thaliana	MYB binding site involved in drought-inducibility
LuGRAS28	TCCC-motif	TCTCCCT	1349	7	+	Spinacia oleracea	Light responsive element
LuGRAS28	TCA-element	CCATCTTTTT	203	9	+	Nicotiana tabacum	Salicylic acid responsive element
LuGRAS28	TCA-element	CCATCTTTTT	307	9	+	Nicotiana tabacum	Salicylic acid responsive element
LuGRAS28	TCA-element	CCATCTTTTT	331	9	+	Nicotiana tabacum	Salicylic acid responsive element
LuGRAS28	TCA-element	CCATCTTTTT	1385	9	-	Nicotiana tabacum	Salicylic acid responsive element
LuGRAS28	AE-box	AGAAACAA	856	8	-	Arabidopsis thaliana	Light responsive element
LuGRAS28	AE-box	AGAAACAA	1748	8	-	Arabidopsis thaliana	Light responsive element
LuGRAS28	O2-site	GATGATGTGG	1453	9	-	Zea mays	Zein metabolism regulatory element
LuGRAS28	TCT-motif	TCTTAC	218	6	+	Arabidopsis thaliana	Light responsive element
LuGRAS28	TCT-motif	TCTTAC	1416	6	-	Arabidopsis thaliana	Light responsive element
LuGRAS28	P-box	CCTTTTG	478	7	+	Oryza sativa	Gibberellin responsive element
LuGRAS29	AACA_motif	TAACAAACTCCA	46	11	+	Oryza sativa	Endosperm expression element
LuGRAS29	Box 4	ATTAAT	136	6	+	Petroselinum crispum	Light responsive element
LuGRAS29	Box 4	ATTAAT	425	6	+	Petroselinum crispum	Light responsive element
LuGRAS29	ARE	AAACCA	155	6	-	Zea mays	Anoxic specific inducibility responsive element
LuGRAS29	ARE	AAACCA	1296	6	-	Zea mays	Anoxic specific inducibility responsive element
LuGRAS29	ARE	AAACCA	1900	6	-	Zea mays	Anoxic specific inducibility responsive element
LuGRAS29	ARE	AAACCA	1924	6	-	Zea mays	Anoxic specific inducibility responsive element
LuGRAS29	G-box	CACGTC	639	6	+	Zea mays	Light responsive element
LuGRAS29	ABRE	ACGTG	639	5	-	Arabidopsis thaliana	Abscisic acid responsive element
LuGRAS29	TGACG-motif	TGACG	641	5	-	Hordeum vulgare	MeJA responsive element
LuGRAS29	GT1-motif	GGTTAA	43	6	+	Arabidopsis thaliana	Light responsive element
LuGRAS29	GT1-motif	GGTTAA	562	6	-	Arabidopsis thaliana	Light responsive element
LuGRAS29	GT1-motif	GGTTAA	825	6	+	Arabidopsis thaliana	Light responsive element
LuGRAS29	GATA-motif	AAGGATAAGG	1804	9	+	Solanum tuberosum	Light responsive element
LuGRAS29	O2-site	GTTGACGTGA	638	9	-	Zea mays	Zein metabolism regulatory element
LuGRAS29	CGTCA-motif	CGTCA	641	5	+	Hordeum vulgare	MeJA responsive element
LuGRAS29	TCA-element	CCATCTTTTT	799	9	+	Nicotiana tabacum	Salicylic acid responsive element
LuGRAS29	TCT-motif	TCTTAC	433	6	-	Arabidopsis thaliana	Light responsive element
LuGRAS29	TCT-motif	TCTTAC	1213	6	-	Arabidopsis thaliana	Light responsive element
LuGRAS3	GARE-motif	TCTGTTG	907	7	-	Brassica oleracea	Gibberellin responsive element
LuGRAS3	LTR	CCGAAA	926	6	+	Hordeum vulgare	Low-temperature responsive element
LuGRAS3	CCAAT-box	CAACGG	1596	6	+	Hordeum vulgare	MYBHv1 binding site
LuGRAS3	CGTCA-motif	CGTCA	686	5	+	Hordeum vulgare	MeJA responsive element
LuGRAS3	CGTCA-motif	CGTCA	1593	5	+	Hordeum vulgare	MeJA responsive element
LuGRAS3	CGTCA-motif	CGTCA	1816	5	+	Hordeum vulgare	MeJA responsive element
LuGRAS3	AT-rich element	ATAGAAATCAA	562	10	+	Glycine max	AT-rich DNA binding protein
LuGRAS3	chs-CMA2a	TCACTTGA	1371	8	+	Petroselinum crispum	Light responsive element
LuGRAS3	MRE	AACCTAA	1218	7	-	Petroselinum crispum	Light responsive element
LuGRAS3	ACE	CTAACGTATT	1608	9	+	Petroselinum crispum	Light responsive element
LuGRAS3	O2-site	GATGATGTGG	45	9	-	Zea mays	Zein metabolism regulatory element
LuGRAS3	O2-site	GTTGACGTGA	1340	9	-	Zea mays	Zein metabolism regulatory element
LuGRAS3	GT1-motif	GGTTAA	553	6	+	Arabidopsis thaliana	Light responsive element
LuGRAS3	GT1-motif	GGTTAA	555	6	-	Arabidopsis thaliana	Light responsive element
LuGRAS3	GT1-motif	GGTTAA	982	6	-	Arabidopsis thaliana	Light responsive element
LuGRAS3	TGACG-motif	TGACG	686	5	-	Hordeum vulgare	MeJA responsive element
LuGRAS3	TGACG-motif	TGACG	1593	5	-	Hordeum vulgare	MeJA responsive element
LuGRAS3	TGACG-motif	TGACG	1816	5	-	Hordeum vulgare	MeJA responsive element
LuGRAS3	ABRE	ACGTG	684	5	-	Arabidopsis thaliana	Abscisic acid responsive element
LuGRAS3	ABRE	ACGTG	833	5	+	Arabidopsis thaliana	Abscisic acid responsive element
LuGRAS3	ABRE	ACGTG	918	5	+	Arabidopsis thaliana	Abscisic acid responsive element
LuGRAS3	G-box	CACGTC	684	6	+	Zea mays	Light responsive element
LuGRAS3	circadian	CAAAGATATC	898	9	+	Lycopersicon esculentum	Circadian responsive element
LuGRAS3	ARE	AAACCA	95	6	+	Zea mays	Anoxic specific inducibility responsive element
LuGRAS3	ARE	AAACCA	712	6	+	Zea mays	Anoxic specific inducibility responsive element
LuGRAS3	ARE	AAACCA	1017	6	-	Zea mays	Anoxic specific inducibility responsive element
LuGRAS3	G-Box	CACGTT	832	6	-	Pisum sativum	Light responsive element
LuGRAS3	G-Box	CACGTT	917	6	-	Pisum sativum	Light responsive element
LuGRAS30	CAT-box	GCCACT	429	6	-	Arabidopsis thaliana	Meristem expression element
LuGRAS30	TCT-motif	TCTTAC	1952	6	+	Arabidopsis thaliana	Light responsive element
LuGRAS30	LTR	CCGAAA	1350	6	+	Hordeum vulgare	Low-temperature responsive element
LuGRAS30	O2-site	GATGATGTGG	56	9	+	Zea mays	Zein metabolism regulatory element
LuGRAS30	O2-site	GATGACATGG	1679	9	-	Zea mays	Zein metabolism regulatory element
LuGRAS30	ACE	GACACGTATG	1608	9	-	Petroselinum crispum	Light responsive element
LuGRAS30	TGA-element	AACGAC	1010	6	-	Brassica oleracea	Auxin responsive element
LuGRAS30	AT-rich element	ATAGAAATCAA	690	10	+	Glycine max	AT-rich DNA binding protein
LuGRAS30	circadian	CAAAGATATC	536	9	+	Lycopersicon esculentum	Circadian responsive element
LuGRAS30	G-box	TAAACGTG	184	8	+	Brassica oleracea	Light responsive element
LuGRAS30	G-box	TAACACGTAG	1609	9	-	Brassica oleracea	Light responsive element
LuGRAS30	G-box	TACGTG	1610	6	+	Arabidopsis thaliana	Light responsive element
LuGRAS30	G-box	GCCACGTGGA	1619	9	+	Arabidopsis thaliana	Light responsive element
LuGRAS30	G-box	CACGTG	1621	6	-	Arabidopsis thaliana	Light responsive element
LuGRAS30	G-box	GCCACGTGGA	1661	9	+	Arabidopsis thaliana	Light responsive element
LuGRAS30	G-box	CACGTG	1663	6	-	Arabidopsis thaliana	Light responsive element
LuGRAS30	ABRE	ACGTG	187	5	+	Arabidopsis thaliana	Abscisic acid responsive element
LuGRAS30	ABRE	TACGTGTC	1610	8	+	Oryza sativa	Abscisic acid responsive element
LuGRAS30	ABRE	ACGTG	1611	5	+	Arabidopsis thaliana	Abscisic acid responsive element
LuGRAS30	ABRE	CACGTG	1621	6	-	Arabidopsis thaliana	Abscisic acid responsive element
LuGRAS30	ABRE	ACGTG	1622	5	+	Arabidopsis thaliana	Abscisic acid responsive element
LuGRAS30	ABRE	GACACGTGGC	1661	9	+	Triticum aestivum	Abscisic acid responsive element
LuGRAS30	ABRE	CACGTG	1663	6	-	Arabidopsis thaliana	Abscisic acid responsive element
LuGRAS30	ABRE	ACGTG	1664	5	+	Arabidopsis thaliana	Abscisic acid responsive element
LuGRAS30	RY-element	CATGCATG	607	8	+	Helianthus annuus	Seed-specific regulation element
LuGRAS30	GATA-motif	GATAGGG	1645	7	-	Pisum sativum	Light responsive element
LuGRAS30	GT1-motif	GGTTAA	406	6	-	Arabidopsis thaliana	Light responsive element
LuGRAS30	Box 4	ATTAAT	1439	6	-	Petroselinum crispum	Light responsive element
LuGRAS30	G-Box	CACGTT	186	6	-	Pisum sativum	Light responsive element
LuGRAS30	G-Box	CACGTG	1621	6	-	Pisum sativum	Light responsive element
LuGRAS30	G-Box	CACGTG	1663	6	-	Pisum sativum	Light responsive element
LuGRAS30	ARE	AAACCA	1793	6	+	Zea mays	Anoxic specific inducibility responsive element
LuGRAS31	Box 4	ATTAAT	224	6	+	Petroselinum crispum	Light responsive element
LuGRAS31	G-Box	CACGTT	1557	6	+	Pisum sativum	Light responsive element
LuGRAS31	AACA_motif	TAACAAACTCCA	908	11	+	Oryza sativa	Endosperm expression element
LuGRAS31	ARE	AAACCA	591	6	-	Zea mays	Anoxic specific inducibility responsive element
LuGRAS31	ARE	AAACCA	1161	6	-	Zea mays	Anoxic specific inducibility responsive element
LuGRAS31	ABRE	ACGTG	1557	5	-	Arabidopsis thaliana	Abscisic acid responsive element
LuGRAS31	circadian	CAAAGATATC	315	10	-	Lycopersicon esculentum	Circadian responsive element
LuGRAS31	GCN4_motif	TGAGTCA	30	7	-	Oryza sativa	Endosperm expression element
LuGRAS31	O2-site	GATGA(C/T)(A/G)TG(A/G)	1872	8	+	Zea mays	Zein metabolism regulatory element
LuGRAS31	AE-box	AGAAACTT	1240	8	+	Arabidopsis thaliana	Light responsive element
LuGRAS31	AuxRR-core	GGTCCAT	850	7	-	Nicotiana tabacum	Auxin responsive element
LuGRAS31	TCCC-motif	TCTCCCT	103	7	+	Spinacia oleracea	Light responsive element
LuGRAS31	MBS	CAACTG	1029	6	+	Arabidopsis thaliana	MYB binding site involved in drought-inducibility
LuGRAS31	MBS	CAACTG	1326	6	+	Arabidopsis thaliana	MYB binding site involved in drought-inducibility
LuGRAS31	MBS	CAACTG	1896	6	+	Arabidopsis thaliana	MYB binding site involved in drought-inducibility
LuGRAS31	sbp-CMA1c	GCTTATCTGGTCCA	851	13	-	Triticum aestivum	Light responsive element
LuGRAS31	P-box	CCTTTTG	809	7	+	Oryza sativa	Gibberellin responsive element
LuGRAS31	GARE-motif	TCTGTTG	255	7	-	Brassica oleracea	Gibberellin responsive element
LuGRAS31	TCT-motif	TCTTAC	1345	6	+	Arabidopsis thaliana	Light responsive element
LuGRAS31	TCT-motif	TCTTAC	1717	6	-	Arabidopsis thaliana	Light responsive element
LuGRAS32	AE-box	AGAAACTT	90	8	-	Arabidopsis thaliana	Light responsive element
LuGRAS32	AE-box	AGAAACAA	890	8	+	Arabidopsis thaliana	Light responsive element
LuGRAS32	TCA-element	CCATCTTTTT	1266	9	-	Nicotiana tabacum	Salicylic acid responsive element
LuGRAS32	MRE	AACCTAA	493	7	+	Petroselinum crispum	Light responsive element
LuGRAS32	MRE	AACCTAA	769	7	+	Petroselinum crispum	Light responsive element
LuGRAS32	MRE	AACCTAA	1878	7	-	Petroselinum crispum	Light responsive element
LuGRAS32	AT-rich element	ATAGAAATCAA	844	10	+	Glycine max	AT-rich DNA binding protein
LuGRAS32	CGTCA-motif	CGTCA	985	5	+	Hordeum vulgare	MeJA responsive element
LuGRAS32	ACE	GACACGTATG	27	9	-	Petroselinum crispum	Light responsive element
LuGRAS32	CCAAT-box	CAACGG	908	6	+	Hordeum vulgare	MYBHv1 binding site
LuGRAS32	CCAAT-box	CAACGG	1078	6	+	Hordeum vulgare	MYBHv1 binding site
LuGRAS32	CCAAT-box	CAACGG	1105	6	+	Hordeum vulgare	MYBHv1 binding site
LuGRAS32	CCAAT-box	CAACGG	1150	6	+	Hordeum vulgare	MYBHv1 binding site
LuGRAS32	TCT-motif	TCTTAC	745	6	+	Arabidopsis thaliana	Light responsive element
LuGRAS32	TC-rich repeats	GTTTTCTTAC	741	9	+	Nicotiana tabacum	Defense and stress-responsive element
LuGRAS32	ABRE	CGCACGTGTC	27	9	+	Hordeum vulgare	Abscisic acid responsive element
LuGRAS32	ABRE	CACGTG	29	6	+	Arabidopsis thaliana	Abscisic acid responsive element
LuGRAS32	ABRE	ACGTG	30	5	+	Arabidopsis thaliana	Abscisic acid responsive element
LuGRAS32	ABRE	CACGTG	966	6	+	Arabidopsis thaliana	Abscisic acid responsive element
LuGRAS32	ABRE	ACGTG	967	5	+	Arabidopsis thaliana	Abscisic acid responsive element
LuGRAS32	ABRE	CACGTG	977	6	+	Arabidopsis thaliana	Abscisic acid responsive element
LuGRAS32	ABRE	ACGTG	978	5	+	Arabidopsis thaliana	Abscisic acid responsive element
LuGRAS32	ABRE	ACGTG	1030	5	-	Arabidopsis thaliana	Abscisic acid responsive element
LuGRAS32	G-box	ACACGTGT	28	8	+	Brassica napus	Light responsive element
LuGRAS32	G-box	CACGTG	29	6	+	Arabidopsis thaliana	Light responsive element
LuGRAS32	G-box	CACGTG	966	6	+	Arabidopsis thaliana	Light responsive element
LuGRAS32	G-box	GCCACGTGGA	975	10	-	Arabidopsis thaliana	Light responsive element
LuGRAS32	G-box	CACGTG	977	6	+	Arabidopsis thaliana	Light responsive element
LuGRAS32	GATA-motif	AAGGATAAGG	689	9	-	Solanum tuberosum	Light responsive element
LuGRAS32	GT1-motif	GGTTAAT	788	7	-	Avena sativa	Light responsive element
LuGRAS32	GT1-motif	GGTTAA	789	6	-	Arabidopsis thaliana	Light responsive element
LuGRAS32	TCCC-motif	TCTCCCT	1353	7	-	Spinacia oleracea	Light responsive element
LuGRAS32	TCCC-motif	TCTCCCT	1423	7	-	Spinacia oleracea	Light responsive element
LuGRAS32	ATC-motif	AGTAATCT	1948	8	-	Spinacia oleracea	Light responsive element
LuGRAS32	G-Box	CACGTG	29	6	+	Pisum sativum	Light responsive element
LuGRAS32	G-Box	CACGTG	966	6	+	Pisum sativum	Light responsive element
LuGRAS32	G-Box	CACGTG	977	6	+	Pisum sativum	Light responsive element
LuGRAS32	G-Box	CACGTT	1030	6	+	Pisum sativum	Light responsive element
LuGRAS32	Box II	CCACGTGGC	976	9	+	Petroselinum crispum	Light responsive element
LuGRAS32	ARE	AAACCA	1669	6	-	Zea mays	Anoxic specific inducibility responsive element
LuGRAS32	ARE	AAACCA	1838	6	-	Zea mays	Anoxic specific inducibility responsive element
LuGRAS32	ARE	AAACCA	1886	6	-	Zea mays	Anoxic specific inducibility responsive element
LuGRAS32	I-box	gGATAAGGTG	193	9	+	Zea mays	Light responsive element
LuGRAS32	I-box	TGATAATGT	660	9	+	Solanum tuberosum	Light responsive element
LuGRAS32	I-box	AGATAAGG	689	8	-	Triticum aestivum	Light responsive element
LuGRAS32	TGACG-motif	TGACG	985	5	-	Hordeum vulgare	MeJA responsive element
LuGRAS32	MSA-like	(T/C)C(T/C)AACGG(T/C)(T/C)A	1103	9	+	Catharanthus roseus	Cell cycle regulation
LuGRAS33	ARE	AAACCA	699	6	+	Zea mays	Anoxic specific inducibility responsive element
LuGRAS33	ARE	AAACCA	1254	6	-	Zea mays	Anoxic specific inducibility responsive element
LuGRAS33	ARE	AAACCA	1463	6	-	Zea mays	Anoxic specific inducibility responsive element
LuGRAS33	ARE	AAACCA	1796	6	-	Zea mays	Anoxic specific inducibility responsive element
LuGRAS33	ARE	AAACCA	1868	6	-	Zea mays	Anoxic specific inducibility responsive element
LuGRAS33	GT1-motif	GGTTAAT	65	7	-	Avena sativa	Light responsive element
LuGRAS33	GT1-motif	GGTTAA	66	6	-	Arabidopsis thaliana	Light responsive element
LuGRAS33	GT1-motif	GGTTAA	1470	6	+	Arabidopsis thaliana	Light responsive element
LuGRAS33	GCN4_motif	TGAGTCA	38	7	-	Oryza sativa	Endosperm expression element
LuGRAS33	GATA-motif	GATAGGA	734	7	-	Arabidopsis thaliana	Light responsive element
LuGRAS33	MSA-like	(T/C)C(T/C)AACGG(T/C)(T/C)A	545	9	-	Catharanthus roseus	Cell cycle regulation
LuGRAS33	circadian	CAAAGATATC	1182	9	-	Lycopersicon esculentum	Circadian responsive element
LuGRAS33	G-box	TACGTG	538	6	+	Arabidopsis thaliana	Light responsive element
LuGRAS33	G-box	CACGTC	914	6	-	Zea mays	Light responsive element
LuGRAS33	ABRE	ACGTG	539	5	+	Arabidopsis thaliana	Abscisic acid responsive element
LuGRAS33	ABRE	ACGTG	915	5	+	Arabidopsis thaliana	Abscisic acid responsive element
LuGRAS33	TGACG-motif	TGACG	1158	5	-	Hordeum vulgare	MeJA responsive element
LuGRAS33	CGTCA-motif	CGTCA	1158	5	+	Hordeum vulgare	MeJA responsive element
LuGRAS33	MRE	AACCTAA	1337	7	-	Petroselinum crispum	Light responsive element
LuGRAS33	TCA-element	CCATCTTTTT	723	9	+	Nicotiana tabacum	Salicylic acid responsive element
LuGRAS33	CAT-box	GCCACT	521	6	-	Arabidopsis thaliana	Meristem expression element
LuGRAS33	TCT-motif	TCTTAC	1438	6	-	Arabidopsis thaliana	Light responsive element
LuGRAS33	LTR	CCGAAA	8	6	+	Hordeum vulgare	Low-temperature responsive element
LuGRAS33	LTR	CCGAAA	1600	6	-	Hordeum vulgare	Low-temperature responsive element
LuGRAS33	GARE-motif	TCTGTTG	953	7	+	Brassica oleracea	Gibberellin responsive element
LuGRAS34	TGACG-motif	TGACG	991	5	-	Hordeum vulgare	MeJA responsive element
LuGRAS34	TGACG-motif	TGACG	1833	5	+	Hordeum vulgare	MeJA responsive element
LuGRAS34	TGACG-motif	TGACG	1912	5	-	Hordeum vulgare	MeJA responsive element
LuGRAS34	ABRE	TACGGTC	857	7	+	Arabidopsis thaliana	Abscisic acid responsive element
LuGRAS34	G-box	CACGAC	634	6	-	Zea mays	Light responsive element
LuGRAS34	circadian	CAAAGATATC	337	9	-	Lycopersicon esculentum	Circadian responsive element
LuGRAS34	circadian	CAAAGATATC	506	9	-	Lycopersicon esculentum	Circadian responsive element
LuGRAS34	Sp1	GGGCGG	1746	6	-	Oryza sativa	Light responsive element
LuGRAS34	GCN4_motif	TGAGTCA	773	7	+	Oryza sativa	Endosperm expression element
LuGRAS34	GCN4_motif	TGAGTCA	1705	7	+	Oryza sativa	Endosperm expression element
LuGRAS34	GT1-motif	GGTTAAT	918	7	-	Avena sativa	Light responsive element
LuGRAS34	GT1-motif	GGTTAA	919	6	-	Arabidopsis thaliana	Light responsive element
LuGRAS34	Box 4	ATTAAT	800	6	+	Petroselinum crispum	Light responsive element
LuGRAS34	Box 4	ATTAAT	1359	6	-	Petroselinum crispum	Light responsive element
LuGRAS34	ARE	AAACCA	115	6	-	Zea mays	Anoxic specific inducibility responsive element
LuGRAS34	ARE	AAACCA	345	6	-	Zea mays	Anoxic specific inducibility responsive element
LuGRAS34	ARE	AAACCA	1146	6	+	Zea mays	Anoxic specific inducibility responsive element
LuGRAS34	I-box	GTATAAGGCC	1224	9	-	Larix laricina	Light responsive element
LuGRAS34	I-box	GTATAAGGCC	1674	9	-	Larix laricina	Light responsive element
LuGRAS34	GARE-motif	TCTGTTG	1915	7	-	Brassica oleracea	Gibberellin responsive element
LuGRAS34	LTR	CCGAAA	1661	6	+	Hordeum vulgare	Low-temperature responsive element
LuGRAS34	AE-box	AGAAACTT	886	8	+	Arabidopsis thaliana	Light responsive element
LuGRAS34	MRE	AACCTAA	71	7	+	Petroselinum crispum	Light responsive element
LuGRAS34	MRE	AACCTAA	934	7	+	Petroselinum crispum	Light responsive element
LuGRAS34	TCA-element	CCATCTTTTT	1606	9	-	Nicotiana tabacum	Salicylic acid responsive element
LuGRAS34	CGTCA-motif	CGTCA	991	5	+	Hordeum vulgare	MeJA responsive element
LuGRAS34	CGTCA-motif	CGTCA	1833	5	-	Hordeum vulgare	MeJA responsive element
LuGRAS34	CGTCA-motif	CGTCA	1912	5	+	Hordeum vulgare	MeJA responsive element
LuGRAS34	TGA-element	AACGAC	956	6	-	Brassica oleracea	Auxin responsive element
LuGRAS34	ACE	GACACGTATG	744	9	+	Petroselinum crispum	Light responsive element
LuGRAS34	MBS	CAACTG	212	6	+	Arabidopsis thaliana	MYB binding site involved in drought-inducibility
LuGRAS34	MBS	CAACTG	880	6	-	Arabidopsis thaliana	MYB binding site involved in drought-inducibility
LuGRAS34	MBS	CAACTG	1398	6	+	Arabidopsis thaliana	MYB binding site involved in drought-inducibility
LuGRAS35	GT1-motif	GGTTAAT	217	7	-	Avena sativa	Light responsive element
LuGRAS35	GT1-motif	GGTTAA	218	6	-	Arabidopsis thaliana	Light responsive element
LuGRAS35	GT1-motif	GGTTAA	1219	6	+	Arabidopsis thaliana	Light responsive element
LuGRAS35	GATA-motif	GATAGGA	1817	7	-	Arabidopsis thaliana	Light responsive element
LuGRAS35	ABRE	TACGGTC	1690	7	+	Arabidopsis thaliana	Abscisic acid responsive element
LuGRAS35	TGACG-motif	TGACG	1157	5	+	Hordeum vulgare	MeJA responsive element
LuGRAS35	Sp1	GGGCGG	852	6	-	Oryza sativa	Light responsive element
LuGRAS35	ARE	AAACCA	151	6	-	Zea mays	Anoxic specific inducibility responsive element
LuGRAS35	ARE	AAACCA	348	6	+	Zea mays	Anoxic specific inducibility responsive element
LuGRAS35	Box 4	ATTAAT	761	6	+	Petroselinum crispum	Light responsive element
LuGRAS35	Box 4	ATTAAT	776	6	+	Petroselinum crispum	Light responsive element
LuGRAS35	Box 4	ATTAAT	1016	6	-	Petroselinum crispum	Light responsive element
LuGRAS35	Box 4	ATTAAT	1480	6	-	Petroselinum crispum	Light responsive element
LuGRAS35	LTR	CCGAAA	547	6	-	Hordeum vulgare	Low-temperature responsive element
LuGRAS35	TCT-motif	TCTTAC	1167	6	+	Arabidopsis thaliana	Light responsive element
LuGRAS35	TCT-motif	TCTTAC	1808	6	+	Arabidopsis thaliana	Light responsive element
LuGRAS35	P-box	CCTTTTG	717	7	-	Oryza sativa	Gibberellin responsive element
LuGRAS35	P-box	CCTTTTG	1024	7	-	Oryza sativa	Gibberellin responsive element
LuGRAS35	P-box	CCTTTTG	1909	7	+	Oryza sativa	Gibberellin responsive element
LuGRAS35	CCAAT-box	CAACGG	115	6	+	Hordeum vulgare	MYBHv1 binding site
LuGRAS35	CCAAT-box	CAACGG	909	6	+	Hordeum vulgare	MYBHv1 binding site
LuGRAS35	CGTCA-motif	CGTCA	1157	5	-	Hordeum vulgare	MeJA responsive element
LuGRAS35	MRE	AACCTAA	220	7	+	Petroselinum crispum	Light responsive element
LuGRAS35	TCA-element	CCATCTTTTT	1785	9	+	Nicotiana tabacum	Salicylic acid responsive element
LuGRAS35	Gap-box	CAAATGAA(A/G)A	804	9.5	+	Arabidopsis thaliana	Light responsive element
LuGRAS35	MBS	CAACTG	867	6	+	Arabidopsis thaliana	MYB binding site involved in drought-inducibility
LuGRAS35	chs-CMA1a	TTACTTAA	454	8	+	Daucus carota	Light responsive element
LuGRAS36	P-box	CCTTTTG	1321	7	+	Oryza sativa	Gibberellin responsive element
LuGRAS36	LTR	CCGAAA	1995	6	-	Hordeum vulgare	Low-temperature responsive element
LuGRAS36	TC-rich repeats	ATTCTCTAAC	318	9	+	Nicotiana tabacum	Defense and stress-responsive element
LuGRAS36	TCT-motif	TCTTAC	682	6	-	Arabidopsis thaliana	Light responsive element
LuGRAS36	O2-site	GATGATGTGG	638	9	-	Zea mays	Zein metabolism regulatory element
LuGRAS36	O2-site	GATGA(C/T)(A/G)TG(A/G)	1848	8	-	Zea mays	Zein metabolism regulatory element
LuGRAS36	TCCC-motif	TCTCCCT	1427	7	+	Spinacia oleracea	Light responsive element
LuGRAS36	TCCC-motif	TCTCCCT	1825	7	+	Spinacia oleracea	Light responsive element
LuGRAS36	MRE	AACCTAA	1596	7	-	Petroselinum crispum	Light responsive element
LuGRAS36	CGTCA-motif	CGTCA	529	5	+	Hordeum vulgare	MeJA responsive element
LuGRAS36	MBS	CAACTG	1585	6	-	Arabidopsis thaliana	MYB binding site involved in drought-inducibility
LuGRAS36	ABRE	ACGTG	103	5	-	Arabidopsis thaliana	Abscisic acid responsive element
LuGRAS36	ABRE	ACGTG	771	5	-	Arabidopsis thaliana	Abscisic acid responsive element
LuGRAS36	TGACG-motif	TGACG	529	5	-	Hordeum vulgare	MeJA responsive element
LuGRAS36	circadian	CAAAGATATC	1487	9	-	Lycopersicon esculentum	Circadian responsive element
LuGRAS36	G-box	TACGTG	103	6	-	Arabidopsis thaliana	Light responsive element
LuGRAS36	GT1-motif	GGTTAAT	1599	7	+	Avena sativa	Light responsive element
LuGRAS36	Box 4	ATTAAT	1268	6	-	Petroselinum crispum	Light responsive element
LuGRAS36	G-Box	CACGTT	771	6	+	Pisum sativum	Light responsive element
LuGRAS36	ARE	AAACCA	405	6	-	Zea mays	Anoxic specific inducibility responsive element
LuGRAS36	ARE	AAACCA	962	6	+	Zea mays	Anoxic specific inducibility responsive element
LuGRAS36	ARE	AAACCA	1184	6	-	Zea mays	Anoxic specific inducibility responsive element
LuGRAS36	ARE	AAACCA	1610	6	-	Zea mays	Anoxic specific inducibility responsive element
LuGRAS36	LAMP-element	CTTTATCA	1811	8	+	Pisum sativum	Light responsive element
LuGRAS37	TGACG-motif	TGACG	216	5	-	Hordeum vulgare	MeJA responsive element
LuGRAS37	RY-element	CATGCATG	992	8	+	Helianthus annuus	Seed-specific regulation element
LuGRAS37	TATC-box	TATCCCA	1077	7	+	Oryza sativa	Gibberellin responsive element
LuGRAS37	I-box	gGATAAGGTG	680	9	-	Zea mays	Light responsive element
LuGRAS37	ARE	AAACCA	1125	6	-	Zea mays	Anoxic specific inducibility responsive element
LuGRAS37	ARE	AAACCA	1722	6	-	Zea mays	Anoxic specific inducibility responsive element
LuGRAS37	CCAAT-box	CAACGG	90	6	+	Hordeum vulgare	MYBHv1 binding site
LuGRAS37	TCT-motif	TCTTAC	113	6	-	Arabidopsis thaliana	Light responsive element
LuGRAS37	TCT-motif	TCTTAC	759	6	-	Arabidopsis thaliana	Light responsive element
LuGRAS37	TC-rich repeats	GTTTTCTTAC	398	9	-	Nicotiana tabacum	Defense and stress-responsive element
LuGRAS37	LTR	CCGAAA	857	6	+	Hordeum vulgare	Low-temperature responsive element
LuGRAS37	ATC-motif	AGTAATCT	72	8	-	Spinacia oleracea	Light responsive element
LuGRAS37	MBS	CAACTG	1775	6	-	Arabidopsis thaliana	MYB binding site involved in drought-inducibility
LuGRAS37	CGTCA-motif	CGTCA	216	5	+	Hordeum vulgare	MeJA responsive element
LuGRAS37	TCA-element	TCAGAAGAGG	1910	9	-	Brassica oleracea	Salicylic acid responsive element
LuGRAS37	TCA-element	CCATCTTTTT	1954	9	-	Nicotiana tabacum	Salicylic acid responsive element
LuGRAS37	TCCC-motif	TCTCCCT	773	7	+	Spinacia oleracea	Light responsive element
LuGRAS37	TCCC-motif	TCTCCCT	1948	7	-	Spinacia oleracea	Light responsive element
LuGRAS38	MSA-like	(T/C)C(T/C)AACGG(T/C)(T/C)A	484	9	-	Catharanthus roseus	Cell cycle regulation
LuGRAS38	G-box	TACGTG	75	6	-	Arabidopsis thaliana	Light responsive element
LuGRAS38	G-box	CACGTC	894	6	-	Zea mays	Light responsive element
LuGRAS38	circadian	CAAAGATATC	1174	9	-	Lycopersicon esculentum	Circadian responsive element
LuGRAS38	TGACG-motif	TGACG	1150	5	-	Hordeum vulgare	MeJA responsive element
LuGRAS38	TGACG-motif	TGACG	1952	5	+	Hordeum vulgare	MeJA responsive element
LuGRAS38	ABRE	ACGTG	75	5	-	Arabidopsis thaliana	Abscisic acid responsive element
LuGRAS38	ABRE	ACGTG	895	5	+	Arabidopsis thaliana	Abscisic acid responsive element
LuGRAS38	I-box	atGATAAGGTC	993	10	-	Helianthus annuus	Light responsive element
LuGRAS38	ARE	AAACCA	793	6	-	Zea mays	Anoxic specific inducibility responsive element
LuGRAS38	ARE	AAACCA	828	6	-	Zea mays	Anoxic specific inducibility responsive element
LuGRAS38	ARE	AAACCA	1247	6	-	Zea mays	Anoxic specific inducibility responsive element
LuGRAS38	ARE	AAACCA	1788	6	-	Zea mays	Anoxic specific inducibility responsive element
LuGRAS38	ARE	AAACCA	1867	6	-	Zea mays	Anoxic specific inducibility responsive element
LuGRAS38	AACA_motif	TAACAAACTCCA	1454	11	-	Oryza sativa	Endosperm expression element
LuGRAS38	Box 4	ATTAAT	209	6	+	Petroselinum crispum	Light responsive element
LuGRAS38	CAT-box	GCCACT	460	6	-	Arabidopsis thaliana	Meristem expression element
LuGRAS38	CAT-box	GCCACT	716	6	+	Arabidopsis thaliana	Meristem expression element
LuGRAS38	GARE-motif	TCTGTTG	933	7	+	Brassica oleracea	Gibberellin responsive element
LuGRAS38	LTR	CCGAAA	1592	6	-	Hordeum vulgare	Low-temperature responsive element
LuGRAS38	P-box	CCTTTTG	1876	7	+	Oryza sativa	Gibberellin responsive element
LuGRAS38	MBS	CAACTG	509	6	-	Arabidopsis thaliana	MYB binding site involved in drought-inducibility
LuGRAS38	AE-box	AGAAACAA	80	8	+	Arabidopsis thaliana	Light responsive element
LuGRAS38	CGTCA-motif	CGTCA	1150	5	+	Hordeum vulgare	MeJA responsive element
LuGRAS38	CGTCA-motif	CGTCA	1952	5	-	Hordeum vulgare	MeJA responsive element
LuGRAS38	TCA-element	CCATCTTTTT	646	9	+	Nicotiana tabacum	Salicylic acid responsive element
LuGRAS38	AuxRR-core	GGTCCAT	1716	7	-	Nicotiana tabacum	Auxin responsive element
LuGRAS38	MRE	AACCTAA	1328	7	-	Petroselinum crispum	Light responsive element
LuGRAS39	3-AF1 binding site	TAAGAGAGGAA	1143	11	-	Solanum tuberosum	Light responsive element
LuGRAS39	3-AF1 binding site	TAAGAGAGGAA	1531	10	-	Solanum tuberosum	Light responsive element
LuGRAS39	LTR	CCGAAA	1849	6	-	Hordeum vulgare	Low-temperature responsive element
LuGRAS39	TCT-motif	TCTTAC	1529	6	+	Arabidopsis thaliana	Light responsive element
LuGRAS39	TCT-motif	TCTTAC	1537	6	+	Arabidopsis thaliana	Light responsive element
LuGRAS39	TC-rich repeats	ATTCTCTAAC	1082	9	+	Nicotiana tabacum	Defense and stress-responsive element
LuGRAS39	AuxRR-core	GGTCCAT	799	7	-	Nicotiana tabacum	Auxin responsive element
LuGRAS39	TCCC-motif	TCTCCCT	522	7	+	Spinacia oleracea	Light responsive element
LuGRAS39	TCCC-motif	TCTCCCT	1878	7	+	Spinacia oleracea	Light responsive element
LuGRAS39	CGTCA-motif	CGTCA	64	5	-	Hordeum vulgare	MeJA responsive element
LuGRAS39	CGTCA-motif	CGTCA	887	5	+	Hordeum vulgare	MeJA responsive element
LuGRAS39	CGTCA-motif	CGTCA	1440	5	+	Hordeum vulgare	MeJA responsive element
LuGRAS39	CGTCA-motif	CGTCA	1958	5	+	Hordeum vulgare	MeJA responsive element
LuGRAS39	chs-CMA2a	TCACTTGA	258	8	-	Petroselinum crispum	Light responsive element
LuGRAS39	TGA-element	AACGAC	126	6	-	Brassica oleracea	Auxin responsive element
LuGRAS39	GT1-motif	GGTTAAT	208	7	-	Avena sativa	Light responsive element
LuGRAS39	GT1-motif	GGTTAA	209	6	-	Arabidopsis thaliana	Light responsive element
LuGRAS39	GT1-motif	GGTTAAT	1024	7	-	Avena sativa	Light responsive element
LuGRAS39	GT1-motif	GGTTAA	1025	6	-	Arabidopsis thaliana	Light responsive element
LuGRAS39	TGACG-motif	TGACG	64	5	+	Hordeum vulgare	MeJA responsive element
LuGRAS39	TGACG-motif	TGACG	887	5	-	Hordeum vulgare	MeJA responsive element
LuGRAS39	TGACG-motif	TGACG	1440	5	-	Hordeum vulgare	MeJA responsive element
LuGRAS39	TGACG-motif	TGACG	1958	5	-	Hordeum vulgare	MeJA responsive element
LuGRAS39	ABRE	ACGTG	1298	5	-	Arabidopsis thaliana	Abscisic acid responsive element
LuGRAS39	circadian	CAAAGATATC	1183	9	-	Lycopersicon esculentum	Circadian responsive element
LuGRAS39	ARE	AAACCA	37	6	+	Zea mays	Anoxic specific inducibility responsive element
LuGRAS39	I-box	cCATATCCAAT	1594	10	+	Flaveria trinervia	Light responsive element
LuGRAS39	Box 4	ATTAAT	891	6	+	Petroselinum crispum	Light responsive element
LuGRAS39	Box 4	ATTAAT	1256	6	-	Petroselinum crispum	Light responsive element
LuGRAS39	Box 4	ATTAAT	1705	6	-	Petroselinum crispum	Light responsive element
LuGRAS39	G-Box	CACGTT	1298	6	+	Pisum sativum	Light responsive element
LuGRAS4	TGACG-motif	TGACG	336	5	-	Hordeum vulgare	MeJA responsive element
LuGRAS4	TGACG-motif	TGACG	454	5	-	Hordeum vulgare	MeJA responsive element
LuGRAS4	GT1-motif	GGTTAA	367	6	+	Arabidopsis thaliana	Light responsive element
LuGRAS4	GT1-motif	GGTTAAT	536	7	+	Avena sativa	Light responsive element
LuGRAS4	GT1-motif	GGTTAA	1031	6	-	Arabidopsis thaliana	Light responsive element
LuGRAS4	GT1-motif	GGTTAA	1246	6	-	Arabidopsis thaliana	Light responsive element
LuGRAS4	I-box	atGATAAGGTC	1158	10	-	Helianthus annuus	Light responsive element
LuGRAS4	I-box	gGATAAGGTG	1304	9	-	Zea mays	Light responsive element
LuGRAS4	I-box	TGATAATGT	1350	9	-	Solanum tuberosum	Light responsive element
LuGRAS4	ARE	AAACCA	680	6	+	Zea mays	Anoxic specific inducibility responsive element
LuGRAS4	ARE	AAACCA	1985	6	-	Zea mays	Anoxic specific inducibility responsive element
LuGRAS4	CCAAT-box	CAACGG	1035	6	-	Hordeum vulgare	MYBHv1 binding site
LuGRAS4	CAT-box	GCCACT	797	6	-	Arabidopsis thaliana	Meristem expression element
LuGRAS4	CGTCA-motif	CGTCA	336	5	+	Hordeum vulgare	MeJA responsive element
LuGRAS4	CGTCA-motif	CGTCA	454	5	+	Hordeum vulgare	MeJA responsive element
LuGRAS4	TCA-element	CCATCTTTTT	1223	9	+	Nicotiana tabacum	Salicylic acid responsive element
LuGRAS4	TCCC-motif	TCTCCCT	1332	7	+	Spinacia oleracea	Light responsive element
LuGRAS4	Gap-box	CAAATGAA(A/G)A	1102	9.5	-	Arabidopsis thaliana	Light responsive element
LuGRAS4	MBS	CAACTG	549	6	+	Arabidopsis thaliana	MYB binding site involved in drought-inducibility
LuGRAS4	MBS	CAACTG	1425	6	-	Arabidopsis thaliana	MYB binding site involved in drought-inducibility
LuGRAS40	chs-Unit 1 m1	ACCTAACCCGC	812	11	+	Hordeum vulgare	Light responsive element
LuGRAS40	ARE	AAACCA	671	6	+	Zea mays	Anoxic specific inducibility responsive element
LuGRAS40	ARE	AAACCA	1995	6	+	Zea mays	Anoxic specific inducibility responsive element
LuGRAS40	TGACG-motif	TGACG	223	5	+	Hordeum vulgare	MeJA responsive element
LuGRAS40	TGACG-motif	TGACG	914	5	-	Hordeum vulgare	MeJA responsive element
LuGRAS40	ABRE	ACGTG	6	5	+	Arabidopsis thaliana	Abscisic acid responsive element
LuGRAS40	G-box	TACGTG	5	6	+	Arabidopsis thaliana	Light responsive element
LuGRAS40	Sp1	GGGCGG	1201	6	-	Oryza sativa	Light responsive element
LuGRAS40	GC-motif	CCCCCG	1205	6	+	Zea mays	Anoxic specific inducibility responsive element
LuGRAS40	GT1-motif	GGTTAA	1647	6	+	Arabidopsis thaliana	Light responsive element
LuGRAS40	AT-rich element	ATAGAAATCAA	770	10	+	Glycine max	AT-rich DNA binding protein
LuGRAS40	AT-rich element	ATAGAAATCAA	1075	10	+	Glycine max	AT-rich DNA binding protein
LuGRAS40	CGTCA-motif	CGTCA	223	5	-	Hordeum vulgare	MeJA responsive element
LuGRAS40	CGTCA-motif	CGTCA	914	5	+	Hordeum vulgare	MeJA responsive element
LuGRAS40	MRE	AACCTAA	811	7	+	Petroselinum crispum	Light responsive element
LuGRAS40	GTGGC-motif	GATTCTGTGGC	1954	10	-	Spinacia oleracea	Light responsive element
LuGRAS40	MBS	CAACTG	591	6	-	Arabidopsis thaliana	MYB binding site involved in drought-inducibility
LuGRAS40	MBS	CAACTG	1353	6	-	Arabidopsis thaliana	MYB binding site involved in drought-inducibility
LuGRAS40	MBS	CAACTG	1474	6	+	Arabidopsis thaliana	MYB binding site involved in drought-inducibility
LuGRAS40	MBS	CAACTG	1968	6	+	Arabidopsis thaliana	MYB binding site involved in drought-inducibility
LuGRAS40	CCAAT-box	CAACGG	1126	6	-	Hordeum vulgare	MYBHv1 binding site
LuGRAS40	P-box	CCTTTTG	863	7	-	Oryza sativa	Gibberellin responsive element
LuGRAS40	GARE-motif	TCTGTTG	1867	7	+	Brassica oleracea	Gibberellin responsive element
LuGRAS40	LTR	CCGAAA	1878	6	-	Hordeum vulgare	Low-temperature responsive element
LuGRAS41	MSA-like	(T/C)C(T/C)AACGG(T/C)(T/C)A	232	8.5	+	Catharanthus roseus	Cell cycle regulation
LuGRAS41	GT1-motif	GGTTAA	238	6	+	Arabidopsis thaliana	Light responsive element
LuGRAS41	ABRE	ACGTG	34	5	-	Arabidopsis thaliana	Abscisic acid responsive element
LuGRAS41	ABRE	ACGTG	349	5	+	Arabidopsis thaliana	Abscisic acid responsive element
LuGRAS41	ABRE	ACGTG	870	5	+	Arabidopsis thaliana	Abscisic acid responsive element
LuGRAS41	TGACG-motif	TGACG	141	5	+	Hordeum vulgare	MeJA responsive element
LuGRAS41	TGACG-motif	TGACG	1253	5	+	Hordeum vulgare	MeJA responsive element
LuGRAS41	G-box	TACGTG	348	6	+	Arabidopsis thaliana	Light responsive element
LuGRAS41	I-box	cCATATCCAAT	942	10	+	Flaveria trinervia	Light responsive element
LuGRAS41	ARE	AAACCA	15	6	-	Zea mays	Anoxic specific inducibility responsive element
LuGRAS41	ARE	AAACCA	1132	6	+	Zea mays	Anoxic specific inducibility responsive element
LuGRAS41	ARE	AAACCA	1546	6	-	Zea mays	Anoxic specific inducibility responsive element
LuGRAS41	ARE	AAACCA	1586	6	-	Zea mays	Anoxic specific inducibility responsive element
LuGRAS41	ARE	AAACCA	1704	6	-	Zea mays	Anoxic specific inducibility responsive element
LuGRAS41	ARE	AAACCA	1818	6	+	Zea mays	Anoxic specific inducibility responsive element
LuGRAS41	G-Box	CACGTT	34	6	+	Pisum sativum	Light responsive element
LuGRAS41	G-Box	CACGTT	869	6	-	Pisum sativum	Light responsive element
LuGRAS41	Box 4	ATTAAT	658	6	+	Petroselinum crispum	Light responsive element
LuGRAS41	Box 4	ATTAAT	662	6	+	Petroselinum crispum	Light responsive element
LuGRAS41	Box 4	ATTAAT	1386	6	-	Petroselinum crispum	Light responsive element
LuGRAS41	TC-rich repeats	GTTTTCTTAC	332	9	+	Nicotiana tabacum	Defense and stress-responsive element
LuGRAS41	CAT-box	GCCACT	1257	6	+	Arabidopsis thaliana	Meristem expression element
LuGRAS41	CAT-box	GCCACT	1273	6	+	Arabidopsis thaliana	Meristem expression element
LuGRAS41	TCT-motif	TCTTAC	202	6	-	Arabidopsis thaliana	Light responsive element
LuGRAS41	TCT-motif	TCTTAC	931	6	-	Arabidopsis thaliana	Light responsive element
LuGRAS41	CCAAT-box	CAACGG	234	6	+	Hordeum vulgare	MYBHv1 binding site
LuGRAS41	ATCT-motif	AATCTAATCC	1671	9	+	Pisum sativum	Light responsive element
LuGRAS41	AT-rich element	ATAGAAATCAA	1024	10	+	Glycine max	AT-rich DNA binding protein
LuGRAS41	CGTCA-motif	CGTCA	141	5	-	Hordeum vulgare	MeJA responsive element
LuGRAS41	CGTCA-motif	CGTCA	1253	5	-	Hordeum vulgare	MeJA responsive element
LuGRAS41	MRE	AACCTAA	1647	7	+	Petroselinum crispum	Light responsive element
LuGRAS41	TCA-element	CCATCTTTTT	1909	9	+	Nicotiana tabacum	Salicylic acid responsive element
LuGRAS41	MBS	CAACTG	1241	6	-	Arabidopsis thaliana	MYB binding site involved in drought-inducibility
LuGRAS41	MBS	CAACTG	1355	6	+	Arabidopsis thaliana	MYB binding site involved in drought-inducibility
LuGRAS41	ACE	GACACGTATG	32	9	+	Petroselinum crispum	Light responsive element
LuGRAS42	Box 4	ATTAAT	463	6	+	Petroselinum crispum	Light responsive element
LuGRAS42	Box 4	ATTAAT	1180	6	-	Petroselinum crispum	Light responsive element
LuGRAS42	Box II	TGGTAATAA	1221	9	+	Solanum tuberosum	Light responsive element
LuGRAS42	ARE	AAACCA	49	6	+	Zea mays	Anoxic specific inducibility responsive element
LuGRAS42	ARE	AAACCA	489	6	-	Zea mays	Anoxic specific inducibility responsive element
LuGRAS42	ARE	AAACCA	1985	6	-	Zea mays	Anoxic specific inducibility responsive element
LuGRAS42	TGACG-motif	TGACG	287	5	+	Hordeum vulgare	MeJA responsive element
LuGRAS42	GATA-motif	GATAGGG	152	7	+	Pisum sativum	Light responsive element
LuGRAS42	GATA-motif	GATAGGA	1400	7	-	Arabidopsis thaliana	Light responsive element
LuGRAS42	GATA-motif	AAGGATAAGG	1920	9	-	Solanum tuberosum	Light responsive element
LuGRAS42	GT1-motif	GGTTAA	385	6	+	Arabidopsis thaliana	Light responsive element
LuGRAS42	GT1-motif	GGTTAA	519	6	+	Arabidopsis thaliana	Light responsive element
LuGRAS42	TGA-element	AACGAC	426	6	+	Brassica oleracea	Auxin responsive element
LuGRAS42	TGA-element	AACGAC	1317	6	-	Brassica oleracea	Auxin responsive element
LuGRAS42	CGTCA-motif	CGTCA	287	5	-	Hordeum vulgare	MeJA responsive element
LuGRAS42	AE-box	AGAAACAA	1328	8	-	Arabidopsis thaliana	Light responsive element
LuGRAS42	P-box	CCTTTTG	1532	7	+	Oryza sativa	Gibberellin responsive element
LuGRAS42	CAT-box	GCCACT	162	6	-	Arabidopsis thaliana	Meristem expression element
LuGRAS42	CAT-box	GCCACT	1798	6	+	Arabidopsis thaliana	Meristem expression element
LuGRAS42	TCT-motif	TCTTAC	1612	6	+	Arabidopsis thaliana	Light responsive element
LuGRAS43	GARE-motif	TCTGTTG	1399	7	-	Brassica oleracea	Gibberellin responsive element
LuGRAS43	CAT-box	GCCACT	728	6	+	Arabidopsis thaliana	Meristem expression element
LuGRAS43	CAT-box	GCCACT	1834	6	+	Arabidopsis thaliana	Meristem expression element
LuGRAS43	TC-rich repeats	ATTCTCTAAC	1849	9	+	Nicotiana tabacum	Defense and stress-responsive element
LuGRAS43	TCT-motif	TCTTAC	1060	6	+	Arabidopsis thaliana	Light responsive element
LuGRAS43	TCT-motif	TCTTAC	1151	6	+	Arabidopsis thaliana	Light responsive element
LuGRAS43	TGA-box	TGACGTAA	1062	8	-	Glycine max	Auxin responsive element
LuGRAS43	TCA-element	CCATCTTTTT	384	9	+	Nicotiana tabacum	Salicylic acid responsive element
LuGRAS43	TCA-element	CCATCTTTTT	549	9	+	Nicotiana tabacum	Salicylic acid responsive element
LuGRAS43	CGTCA-motif	CGTCA	951	5	+	Hordeum vulgare	MeJA responsive element
LuGRAS43	CGTCA-motif	CGTCA	1009	5	-	Hordeum vulgare	MeJA responsive element
LuGRAS43	CGTCA-motif	CGTCA	1065	5	+	Hordeum vulgare	MeJA responsive element
LuGRAS43	CGTCA-motif	CGTCA	1302	5	-	Hordeum vulgare	MeJA responsive element
LuGRAS43	CGTCA-motif	CGTCA	1666	5	+	Hordeum vulgare	MeJA responsive element
LuGRAS43	AE-box	AGAAACTT	213	8	-	Arabidopsis thaliana	Light responsive element
LuGRAS43	AE-box	AGAAACAA	1410	8	+	Arabidopsis thaliana	Light responsive element
LuGRAS43	GT1-motif	GGTTAAT	420	7	+	Avena sativa	Light responsive element
LuGRAS43	GT1-motif	GGTTAA	1516	6	-	Arabidopsis thaliana	Light responsive element
LuGRAS43	GT1-motif	GGTTAAT	1897	7	+	Avena sativa	Light responsive element
LuGRAS43	ABRE	ACGTG	196	5	-	Arabidopsis thaliana	Abscisic acid responsive element
LuGRAS43	ABRE	ACGTG	1664	5	-	Arabidopsis thaliana	Abscisic acid responsive element
LuGRAS43	TGACG-motif	TGACG	951	5	-	Hordeum vulgare	MeJA responsive element
LuGRAS43	TGACG-motif	TGACG	1009	5	+	Hordeum vulgare	MeJA responsive element
LuGRAS43	TGACG-motif	TGACG	1065	5	-	Hordeum vulgare	MeJA responsive element
LuGRAS43	TGACG-motif	TGACG	1302	5	+	Hordeum vulgare	MeJA responsive element
LuGRAS43	TGACG-motif	TGACG	1666	5	-	Hordeum vulgare	MeJA responsive element
LuGRAS43	circadian	CAAAGATATC	996	9	+	Lycopersicon esculentum	Circadian responsive element
LuGRAS43	G-box	TACGTG	196	6	-	Arabidopsis thaliana	Light responsive element
LuGRAS43	G-box	TAACACGTAG	315	9	+	Brassica oleracea	Light responsive element
LuGRAS43	G-box	CACGTC	1664	6	+	Zea mays	Light responsive element
LuGRAS43	ARE	AAACCA	290	6	-	Zea mays	Anoxic specific inducibility responsive element
LuGRAS43	ARE	AAACCA	861	6	+	Zea mays	Anoxic specific inducibility responsive element
LuGRAS43	ARE	AAACCA	941	6	+	Zea mays	Anoxic specific inducibility responsive element
LuGRAS43	I-box	TGATAATGT	1139	9	-	Solanum tuberosum	Light responsive element
LuGRAS43	I-box	AGATAAGG	1240	8	-	Triticum aestivum	Light responsive element
LuGRAS43	LAMP-element	CTTTATCA	467	8	+	Pisum sativum	Light responsive element
LuGRAS43	Box 4	ATTAAT	573	6	+	Petroselinum crispum	Light responsive element
LuGRAS43	Box 4	ATTAAT	1710	6	-	Petroselinum crispum	Light responsive element
LuGRAS43	Box 4	ATTAAT	1742	6	-	Petroselinum crispum	Light responsive element
LuGRAS43	TATC-box	TATCCCA	1469	7	-	Oryza sativa	Gibberellin responsive element
LuGRAS44	GCN4_motif	TGAGTCA	1808	7	-	Oryza sativa	Endosperm expression element
LuGRAS44	GT1-motif	GGTTAAT	150	7	-	Avena sativa	Light responsive element
LuGRAS44	GT1-motif	GGTTAA	151	6	-	Arabidopsis thaliana	Light responsive element
LuGRAS44	GT1-motif	GGTTAA	194	6	-	Arabidopsis thaliana	Light responsive element
LuGRAS44	GT1-motif	GGTTAA	581	6	-	Arabidopsis thaliana	Light responsive element
LuGRAS44	GT1-motif	GGTTAAT	644	7	+	Avena sativa	Light responsive element
LuGRAS44	GATA-motif	GATAGGG	1644	7	-	Pisum sativum	Light responsive element
LuGRAS44	circadian	CAAAGATATC	1488	9	+	Lycopersicon esculentum	Circadian responsive element
LuGRAS44	TGACG-motif	TGACG	142	5	+	Hordeum vulgare	MeJA responsive element
LuGRAS44	TGACG-motif	TGACG	289	5	-	Hordeum vulgare	MeJA responsive element
LuGRAS44	TGACG-motif	TGACG	1139	5	-	Hordeum vulgare	MeJA responsive element
LuGRAS44	ARE	AAACCA	1123	6	-	Zea mays	Anoxic specific inducibility responsive element
LuGRAS44	ARE	AAACCA	1148	6	+	Zea mays	Anoxic specific inducibility responsive element
LuGRAS44	Box 4	ATTAAT	1080	6	-	Petroselinum crispum	Light responsive element
LuGRAS44	Box 4	ATTAAT	1411	6	-	Petroselinum crispum	Light responsive element
LuGRAS44	Box 4	ATTAAT	1453	6	-	Petroselinum crispum	Light responsive element
LuGRAS44	CCAAT-box	CAACGG	540	6	-	Hordeum vulgare	MYBHv1 binding site
LuGRAS44	CCAAT-box	CAACGG	559	6	-	Hordeum vulgare	MYBHv1 binding site
LuGRAS44	MBS	CAACTG	1597	6	-	Arabidopsis thaliana	MYB binding site involved in drought-inducibility
LuGRAS44	CAG-motif	GAAAGGCAGAC	1271	10	+	Arabidopsis thaliana	Light responsive element
LuGRAS44	CGTCA-motif	CGTCA	142	5	-	Hordeum vulgare	MeJA responsive element
LuGRAS44	CGTCA-motif	CGTCA	289	5	+	Hordeum vulgare	MeJA responsive element
LuGRAS44	CGTCA-motif	CGTCA	1139	5	+	Hordeum vulgare	MeJA responsive element
LuGRAS44	AT-rich element	ATAGAAATCAA	624	10	+	Glycine max	AT-rich DNA binding protein
LuGRAS44	TCCC-motif	TCTCCCT	1641	7	+	Spinacia oleracea	Light responsive element
LuGRAS44	TCCC-motif	TCTCCCT	1921	7	-	Spinacia oleracea	Light responsive element
LuGRAS44	MRE	AACCTAA	217	7	-	Petroselinum crispum	Light responsive element
LuGRAS44	TCA-element	CCATCTTTTT	1890	9	+	Nicotiana tabacum	Salicylic acid responsive element
LuGRAS44	TCA-element	TCAGAAGAGG	1928	9	-	Brassica oleracea	Salicylic acid responsive element
LuGRAS44	AE-box	AGAAACTT	1011	8	-	Arabidopsis thaliana	Light responsive element
LuGRAS45	MBS	CAACTG	208	6	-	Arabidopsis thaliana	MYB binding site involved in drought-inducibility
LuGRAS45	TGA-element	AACGAC	362	6	+	Brassica oleracea	Auxin responsive element
LuGRAS45	TGA-element	AACGAC	968	6	+	Brassica oleracea	Auxin responsive element
LuGRAS45	CGTCA-motif	CGTCA	182	5	+	Hordeum vulgare	MeJA responsive element
LuGRAS45	CGTCA-motif	CGTCA	751	5	+	Hordeum vulgare	MeJA responsive element
LuGRAS45	CGTCA-motif	CGTCA	853	5	+	Hordeum vulgare	MeJA responsive element
LuGRAS45	CGTCA-motif	CGTCA	1472	5	+	Hordeum vulgare	MeJA responsive element
LuGRAS45	CGTCA-motif	CGTCA	1535	5	+	Hordeum vulgare	MeJA responsive element
LuGRAS45	CAT-box	GCCACT	445	6	-	Arabidopsis thaliana	Meristem expression element
LuGRAS45	CAT-box	GCCACT	1892	6	+	Arabidopsis thaliana	Meristem expression element
LuGRAS45	LTR	CCGAAA	1238	6	-	Hordeum vulgare	Low-temperature responsive element
LuGRAS45	LTR	CCGAAA	1665	6	+	Hordeum vulgare	Low-temperature responsive element
LuGRAS45	I-box	cGATAAGGCG	606	9	-	Zea mays	Light responsive element
LuGRAS45	G-Box	CACGTT	196	6	-	Pisum sativum	Light responsive element
LuGRAS45	G-Box	CACGTG	847	6	+	Pisum sativum	Light responsive element
LuGRAS45	G-Box	CACGTT	1544	6	-	Pisum sativum	Light responsive element
LuGRAS45	G-Box	CACGTT	1593	6	+	Pisum sativum	Light responsive element
LuGRAS45	Sp1	GGGCGG	1142	6	+	Oryza sativa	Light responsive element
LuGRAS45	Sp1	GGGCGG	1161	6	+	Oryza sativa	Light responsive element
LuGRAS45	Sp1	GGGCGG	1176	6	+	Oryza sativa	Light responsive element
LuGRAS45	Sp1	GGGCGG	1192	6	+	Oryza sativa	Light responsive element
LuGRAS45	Sp1	GGGCGG	1204	6	+	Oryza sativa	Light responsive element
LuGRAS45	G-box	CACGAC	163	6	-	Zea mays	Light responsive element
LuGRAS45	G-box	TACGTG	335	6	+	Arabidopsis thaliana	Light responsive element
LuGRAS45	G-box	CACGAC	788	6	-	Zea mays	Light responsive element
LuGRAS45	G-box	CACGTG	847	6	+	Arabidopsis thaliana	Light responsive element
LuGRAS45	ABRE	ACGTG	197	5	+	Arabidopsis thaliana	Abscisic acid responsive element
LuGRAS45	ABRE	AACCCGG	284	7	-	Arabidopsis thaliana	Abscisic acid responsive element
LuGRAS45	ABRE	ACGTG	336	5	+	Arabidopsis thaliana	Abscisic acid responsive element
LuGRAS45	ABRE	CGTACGTGCA	845	9	-	Hordeum vulgare	Abscisic acid responsive element
LuGRAS45	ABRE	CACGTG	847	6	+	Arabidopsis thaliana	Abscisic acid responsive element
LuGRAS45	ABRE	ACGTG	848	5	+	Arabidopsis thaliana	Abscisic acid responsive element
LuGRAS45	ABRE	ACGTG	1545	5	+	Arabidopsis thaliana	Abscisic acid responsive element
LuGRAS45	ABRE	ACGTG	1593	5	-	Arabidopsis thaliana	Abscisic acid responsive element
LuGRAS45	TGACG-motif	TGACG	182	5	-	Hordeum vulgare	MeJA responsive element
LuGRAS45	TGACG-motif	TGACG	751	5	-	Hordeum vulgare	MeJA responsive element
LuGRAS45	TGACG-motif	TGACG	853	5	-	Hordeum vulgare	MeJA responsive element
LuGRAS45	TGACG-motif	TGACG	1472	5	-	Hordeum vulgare	MeJA responsive element
LuGRAS45	TGACG-motif	TGACG	1535	5	-	Hordeum vulgare	MeJA responsive element
LuGRAS46	ABRE	AACCCGG	1051	7	-	Arabidopsis thaliana	Abscisic acid responsive element
LuGRAS46	ABRE	ACGTG	1429	5	+	Arabidopsis thaliana	Abscisic acid responsive element
LuGRAS46	ABRE	ACGTG	1457	5	-	Arabidopsis thaliana	Abscisic acid responsive element
LuGRAS46	TGACG-motif	TGACG	816	5	-	Hordeum vulgare	MeJA responsive element
LuGRAS46	TGACG-motif	TGACG	1369	5	-	Hordeum vulgare	MeJA responsive element
LuGRAS46	TGACG-motif	TGACG	1517	5	-	Hordeum vulgare	MeJA responsive element
LuGRAS46	G-box	TACGTG	1457	6	-	Arabidopsis thaliana	Light responsive element
LuGRAS46	GT1-motif	GGTTAA	1745	6	-	Arabidopsis thaliana	Light responsive element
LuGRAS46	G-Box	CACGTT	1428	6	-	Pisum sativum	Light responsive element
LuGRAS46	Box II	TGGTAATAA	760	9	-	Solanum tuberosum	Light responsive element
LuGRAS46	Box 4	ATTAAT	283	6	+	Petroselinum crispum	Light responsive element
LuGRAS46	Box 4	ATTAAT	785	6	+	Petroselinum crispum	Light responsive element
LuGRAS46	Box 4	ATTAAT	1204	6	-	Petroselinum crispum	Light responsive element
LuGRAS46	Box 4	ATTAAT	1340	6	-	Petroselinum crispum	Light responsive element
LuGRAS46	ARE	AAACCA	1396	6	+	Zea mays	Anoxic specific inducibility responsive element
LuGRAS46	ARE	AAACCA	1814	6	+	Zea mays	Anoxic specific inducibility responsive element
LuGRAS46	CCAAT-box	CAACGG	1162	6	+	Hordeum vulgare	MYBHv1 binding site
LuGRAS46	CCAAT-box	CAACGG	1183	6	+	Hordeum vulgare	MYBHv1 binding site
LuGRAS46	LTR	CCGAAA	1062	6	-	Hordeum vulgare	Low-temperature responsive element
LuGRAS46	LTR	CCGAAA	1257	6	+	Hordeum vulgare	Low-temperature responsive element
LuGRAS46	LTR	CCGAAA	1811	6	+	Hordeum vulgare	Low-temperature responsive element
LuGRAS46	TC-rich repeats	GTTTTCTTAC	1986	9	+	Nicotiana tabacum	Defense and stress-responsive element
LuGRAS46	CAT-box	GCCACT	714	6	+	Arabidopsis thaliana	Meristem expression element
LuGRAS46	TCT-motif	TCTTAC	1530	6	+	Arabidopsis thaliana	Light responsive element
LuGRAS46	TCT-motif	TCTTAC	1990	6	+	Arabidopsis thaliana	Light responsive element
LuGRAS46	chs-CMA1a	TTACTTAA	1549	8	+	Daucus carota	Light responsive element
LuGRAS46	CGTCA-motif	CGTCA	816	5	+	Hordeum vulgare	MeJA responsive element
LuGRAS46	CGTCA-motif	CGTCA	1369	5	+	Hordeum vulgare	MeJA responsive element
LuGRAS46	CGTCA-motif	CGTCA	1517	5	+	Hordeum vulgare	MeJA responsive element
LuGRAS46	TCA-element	CCATCTTTTT	771	9	-	Nicotiana tabacum	Salicylic acid responsive element
LuGRAS46	AE-box	AGAAACAA	869	8	-	Arabidopsis thaliana	Light responsive element
LuGRAS46	MBS	CAACTG	1400	6	+	Arabidopsis thaliana	MYB binding site involved in drought-inducibility
LuGRAS47	G-box	CACGAC	1208	6	+	Zea mays	Light responsive element
LuGRAS47	G-box	TACGTG	1978	6	-	Arabidopsis thaliana	Light responsive element
LuGRAS47	Sp1	GGGCGG	624	6	+	Oryza sativa	Light responsive element
LuGRAS47	Sp1	GGGCGG	648	6	-	Oryza sativa	Light responsive element
LuGRAS47	TGACG-motif	TGACG	653	5	-	Hordeum vulgare	MeJA responsive element
LuGRAS47	TGACG-motif	TGACG	679	5	-	Hordeum vulgare	MeJA responsive element
LuGRAS47	TGACG-motif	TGACG	687	5	-	Hordeum vulgare	MeJA responsive element
LuGRAS47	TGACG-motif	TGACG	1426	5	-	Hordeum vulgare	MeJA responsive element
LuGRAS47	TGACG-motif	TGACG	1726	5	-	Hordeum vulgare	MeJA responsive element
LuGRAS47	TGACG-motif	TGACG	1970	5	+	Hordeum vulgare	MeJA responsive element
LuGRAS47	ABRE	ACGTG	1978	5	-	Arabidopsis thaliana	Abscisic acid responsive element
LuGRAS47	Box 4	ATTAAT	562	6	+	Petroselinum crispum	Light responsive element
LuGRAS47	Box 4	ATTAAT	1370	6	-	Petroselinum crispum	Light responsive element
LuGRAS47	I-box	GGATGAGATAAGATT	268	14	+	Lycopersicon esculentum	Light responsive element
LuGRAS47	TCT-motif	TCTTAC	1656	6	-	Arabidopsis thaliana	Light responsive element
LuGRAS47	CAT-box	GCCACT	1582	6	+	Arabidopsis thaliana	Meristem expression element
LuGRAS47	CAT-box	GCCACT	1989	6	-	Arabidopsis thaliana	Meristem expression element
LuGRAS47	LTR	CCGAAA	321	6	+	Hordeum vulgare	Low-temperature responsive element
LuGRAS47	LTR	CCGAAA	724	6	-	Hordeum vulgare	Low-temperature responsive element
LuGRAS47	LTR	CCGAAA	735	6	-	Hordeum vulgare	Low-temperature responsive element
LuGRAS47	TGA-element	AACGAC	719	6	-	Brassica oleracea	Auxin responsive element
LuGRAS47	AE-box	AGAAACTT	338	8	+	Arabidopsis thaliana	Light responsive element
LuGRAS47	CGTCA-motif	CGTCA	653	5	+	Hordeum vulgare	MeJA responsive element
LuGRAS47	CGTCA-motif	CGTCA	679	5	+	Hordeum vulgare	MeJA responsive element
LuGRAS47	CGTCA-motif	CGTCA	687	5	+	Hordeum vulgare	MeJA responsive element
LuGRAS47	CGTCA-motif	CGTCA	1426	5	+	Hordeum vulgare	MeJA responsive element
LuGRAS47	CGTCA-motif	CGTCA	1726	5	+	Hordeum vulgare	MeJA responsive element
LuGRAS47	CGTCA-motif	CGTCA	1970	5	-	Hordeum vulgare	MeJA responsive element
LuGRAS48	O2-site	GATGACATGG	1451	9	-	Zea mays	Zein metabolism regulatory element
LuGRAS48	TGA-element	AACGAC	1797	6	+	Brassica oleracea	Auxin responsive element
LuGRAS48	TGA-element	AACGAC	1820	6	+	Brassica oleracea	Auxin responsive element
LuGRAS48	MBS	CAACTG	559	6	-	Arabidopsis thaliana	MYB binding site involved in drought-inducibility
LuGRAS48	ACE	CTAACGTATT	1466	9	+	Petroselinum crispum	Light responsive element
LuGRAS48	CGTCA-motif	CGTCA	255	5	+	Hordeum vulgare	MeJA responsive element
LuGRAS48	CGTCA-motif	CGTCA	1212	5	+	Hordeum vulgare	MeJA responsive element
LuGRAS48	TCCC-motif	TCTCCCT	479	7	-	Spinacia oleracea	Light responsive element
LuGRAS48	TCCC-motif	TCTCCCT	1739	7	+	Spinacia oleracea	Light responsive element
LuGRAS48	TCCC-motif	TCTCCCT	1978	7	+	Spinacia oleracea	Light responsive element
LuGRAS48	TCA-element	CCATCTTTTT	1085	9	-	Nicotiana tabacum	Salicylic acid responsive element
LuGRAS48	CCAAT-box	CAACGG	179	6	+	Hordeum vulgare	MYBHv1 binding site
LuGRAS48	CCAAT-box	CAACGG	679	6	-	Hordeum vulgare	MYBHv1 binding site
LuGRAS48	CCAAT-box	CAACGG	1694	6	-	Hordeum vulgare	MYBHv1 binding site
LuGRAS48	CCAAT-box	CAACGG	1891	6	-	Hordeum vulgare	MYBHv1 binding site
LuGRAS48	TC-rich repeats	ATTCTCTAAC	1918	9	+	Nicotiana tabacum	Defense and stress-responsive element
LuGRAS48	GA-motif	ATAGATAA	1036	8	-	Arabidopsis thaliana	Light responsive element
LuGRAS48	LTR	CCGAAA	692	6	-	Hordeum vulgare	Low-temperature responsive element
LuGRAS48	LTR	CCGAAA	991	6	+	Hordeum vulgare	Low-temperature responsive element
LuGRAS48	Box 4	ATTAAT	14	6	+	Petroselinum crispum	Light responsive element
LuGRAS48	Box 4	ATTAAT	1144	6	-	Petroselinum crispum	Light responsive element
LuGRAS48	LAMP-element	CTTTATCA	1009	8	-	Pisum sativum	Light responsive element
LuGRAS48	I-box	ccttatcct	454	9	-	Arabidopsis thaliana	Light responsive element
LuGRAS48	I-box	AAGATAAGGCT	1879	10	+	Gossypium hirsutum	Light responsive element
LuGRAS48	ARE	AAACCA	994	6	+	Zea mays	Anoxic specific inducibility responsive element
LuGRAS48	G-box	CACGTC	502	6	-	Zea mays	Light responsive element
LuGRAS48	G-box	CACGAC	621	6	-	Zea mays	Light responsive element
LuGRAS48	G-box	CACGAC	747	6	+	Zea mays	Light responsive element
LuGRAS48	TGACG-motif	TGACG	255	5	-	Hordeum vulgare	MeJA responsive element
LuGRAS48	TGACG-motif	TGACG	1212	5	-	Hordeum vulgare	MeJA responsive element
LuGRAS48	ABRE	ACGTG	503	5	+	Arabidopsis thaliana	Abscisic acid responsive element
LuGRAS48	GATA-motif	AAGGATAAGG	453	9	+	Solanum tuberosum	Light responsive element
LuGRAS49	CAT-box	GCCACT	1933	6	+	Arabidopsis thaliana	Meristem expression element
LuGRAS49	LTR	CCGAAA	693	6	-	Hordeum vulgare	Low-temperature responsive element
LuGRAS49	LTR	CCGAAA	781	6	-	Hordeum vulgare	Low-temperature responsive element
LuGRAS49	LTR	CCGAAA	1061	6	+	Hordeum vulgare	Low-temperature responsive element
LuGRAS49	LTR	CCGAAA	1161	6	-	Hordeum vulgare	Low-temperature responsive element
LuGRAS49	LTR	CCGAAA	1578	6	+	Hordeum vulgare	Low-temperature responsive element
LuGRAS49	O2-site	GATGATGTGG	552	9	+	Zea mays	Zein metabolism regulatory element
LuGRAS49	O2-site	GATGATGTGG	1193	9	+	Zea mays	Zein metabolism regulatory element
LuGRAS49	O2-site	GATGATGTGG	1208	9	-	Zea mays	Zein metabolism regulatory element
LuGRAS49	MBS	CAACTG	1669	6	+	Arabidopsis thaliana	MYB binding site involved in drought-inducibility
LuGRAS49	CGTCA-motif	CGTCA	1431	5	-	Hordeum vulgare	MeJA responsive element
LuGRAS49	CGTCA-motif	CGTCA	1523	5	+	Hordeum vulgare	MeJA responsive element
LuGRAS49	CGTCA-motif	CGTCA	1701	5	+	Hordeum vulgare	MeJA responsive element
LuGRAS49	CGTCA-motif	CGTCA	1769	5	-	Hordeum vulgare	MeJA responsive element
LuGRAS49	G-box	CACGTC	1432	6	-	Zea mays	Light responsive element
LuGRAS49	ABRE	TACGGTC	238	7	-	Arabidopsis thaliana	Abscisic acid responsive element
LuGRAS49	ABRE	GCAACGTGTC	269	9	-	Hordeum vulgare	Abscisic acid responsive element
LuGRAS49	ABRE	ACGTG	271	5	-	Arabidopsis thaliana	Abscisic acid responsive element
LuGRAS49	ABRE	ACGTG	1433	5	+	Arabidopsis thaliana	Abscisic acid responsive element
LuGRAS49	ABRE	ACGTG	1921	5	-	Arabidopsis thaliana	Abscisic acid responsive element
LuGRAS49	TGACG-motif	TGACG	1431	5	+	Hordeum vulgare	MeJA responsive element
LuGRAS49	TGACG-motif	TGACG	1523	5	-	Hordeum vulgare	MeJA responsive element
LuGRAS49	TGACG-motif	TGACG	1701	5	-	Hordeum vulgare	MeJA responsive element
LuGRAS49	TGACG-motif	TGACG	1769	5	+	Hordeum vulgare	MeJA responsive element
LuGRAS49	GT1-motif	GGTTAAT	1956	7	-	Avena sativa	Light responsive element
LuGRAS49	GT1-motif	GGTTAA	1957	6	-	Arabidopsis thaliana	Light responsive element
LuGRAS49	G-Box	CACGTT	271	6	+	Pisum sativum	Light responsive element
LuGRAS49	G-Box	CACGTT	1921	6	+	Pisum sativum	Light responsive element
LuGRAS49	Box 4	ATTAAT	1052	6	-	Petroselinum crispum	Light responsive element
LuGRAS49	ARE	AAACCA	447	6	-	Zea mays	Anoxic specific inducibility responsive element
LuGRAS5	TGA-box	TGACGTAA	296	8	-	Glycine max	Auxin responsive element
LuGRAS5	CCAAT-box	CAACGG	110	6	-	Hordeum vulgare	MYBHv1 binding site
LuGRAS5	LTR	CCGAAA	718	6	+	Hordeum vulgare	Low-temperature responsive element
LuGRAS5	TC-rich repeats	GTTTTCTTAC	1986	9	+	Nicotiana tabacum	Defense and stress-responsive element
LuGRAS5	CAT-box	GCCACT	225	6	+	Arabidopsis thaliana	Meristem expression element
LuGRAS5	CAT-box	GCCACT	1024	6	-	Arabidopsis thaliana	Meristem expression element
LuGRAS5	TCT-motif	TCTTAC	1990	6	+	Arabidopsis thaliana	Light responsive element
LuGRAS5	AT1-motif	AATTATTTTTTATT	1689	13	-	Solanum tuberosum	Light responsive element
LuGRAS5	AT1-motif	AATTATTTTTTATT	1872	13	-	Solanum tuberosum	Light responsive element
LuGRAS5	CGTCA-motif	CGTCA	299	5	+	Hordeum vulgare	MeJA responsive element
LuGRAS5	CGTCA-motif	CGTCA	390	5	-	Hordeum vulgare	MeJA responsive element
LuGRAS5	CGTCA-motif	CGTCA	1020	5	+	Hordeum vulgare	MeJA responsive element
LuGRAS5	CGTCA-motif	CGTCA	1182	5	+	Hordeum vulgare	MeJA responsive element
LuGRAS5	MBS	CAACTG	841	6	+	Arabidopsis thaliana	MYB binding site involved in drought-inducibility
LuGRAS5	ABRE	ACGTG	1180	5	-	Arabidopsis thaliana	Abscisic acid responsive element
LuGRAS5	ABRE	ACGTG	1433	5	+	Arabidopsis thaliana	Abscisic acid responsive element
LuGRAS5	TGACG-motif	TGACG	299	5	-	Hordeum vulgare	MeJA responsive element
LuGRAS5	TGACG-motif	TGACG	390	5	+	Hordeum vulgare	MeJA responsive element
LuGRAS5	TGACG-motif	TGACG	1020	5	-	Hordeum vulgare	MeJA responsive element
LuGRAS5	TGACG-motif	TGACG	1182	5	-	Hordeum vulgare	MeJA responsive element
LuGRAS5	G-box	CACGTC	1180	6	+	Zea mays	Light responsive element
LuGRAS5	GT1-motif	GGTTAA	185	6	+	Arabidopsis thaliana	Light responsive element
LuGRAS5	GT1-motif	GGTTAA	187	6	-	Arabidopsis thaliana	Light responsive element
LuGRAS5	GT1-motif	GGTTAA	208	6	+	Arabidopsis thaliana	Light responsive element
LuGRAS5	GT1-motif	GGTTAA	1738	6	-	Arabidopsis thaliana	Light responsive element
LuGRAS5	G-Box	CACGTT	1432	6	-	Pisum sativum	Light responsive element
LuGRAS5	Box II	TGGTAATAA	954	9	-	Solanum tuberosum	Light responsive element
LuGRAS5	Box 4	ATTAAT	549	6	+	Petroselinum crispum	Light responsive element
LuGRAS5	Box 4	ATTAAT	592	6	+	Petroselinum crispum	Light responsive element
LuGRAS5	Box 4	ATTAAT	906	6	+	Petroselinum crispum	Light responsive element
LuGRAS5	Box 4	ATTAAT	910	6	+	Petroselinum crispum	Light responsive element
LuGRAS5	Box 4	ATTAAT	945	6	+	Petroselinum crispum	Light responsive element
LuGRAS5	Box 4	ATTAAT	949	6	+	Petroselinum crispum	Light responsive element
LuGRAS5	Box 4	ATTAAT	980	6	+	Petroselinum crispum	Light responsive element
LuGRAS5	Box 4	ATTAAT	990	6	+	Petroselinum crispum	Light responsive element
LuGRAS5	Box 4	ATTAAT	1260	6	-	Petroselinum crispum	Light responsive element
LuGRAS5	Box 4	ATTAAT	1343	6	-	Petroselinum crispum	Light responsive element
LuGRAS5	Box 4	ATTAAT	1511	6	-	Petroselinum crispum	Light responsive element
LuGRAS5	TATC-box	TATCCCA	815	7	-	Oryza sativa	Gibberellin responsive element
LuGRAS5	I-box	TGATAATGT	82	9	+	Solanum tuberosum	Light responsive element
LuGRAS5	ARE	AAACCA	142	6	-	Zea mays	Anoxic specific inducibility responsive element
LuGRAS5	ARE	AAACCA	683	6	-	Zea mays	Anoxic specific inducibility responsive element
LuGRAS5	ARE	AAACCA	1808	6	+	Zea mays	Anoxic specific inducibility responsive element
LuGRAS50	G-box	TACGTG	164	6	-	Arabidopsis thaliana	Light responsive element
LuGRAS50	TGACG-motif	TGACG	125	5	-	Hordeum vulgare	MeJA responsive element
LuGRAS50	TGACG-motif	TGACG	1609	5	-	Hordeum vulgare	MeJA responsive element
LuGRAS50	ABRE	ACGTG	164	5	-	Arabidopsis thaliana	Abscisic acid responsive element
LuGRAS50	Box 4	ATTAAT	292	6	+	Petroselinum crispum	Light responsive element
LuGRAS50	Box 4	ATTAAT	607	6	+	Petroselinum crispum	Light responsive element
LuGRAS50	Box 4	ATTAAT	859	6	+	Petroselinum crispum	Light responsive element
LuGRAS50	Box 4	ATTAAT	1042	6	-	Petroselinum crispum	Light responsive element
LuGRAS50	Box 4	ATTAAT	1621	6	-	Petroselinum crispum	Light responsive element
LuGRAS50	ARE	AAACCA	335	6	+	Zea mays	Anoxic specific inducibility responsive element
LuGRAS50	ARE	AAACCA	792	6	+	Zea mays	Anoxic specific inducibility responsive element
LuGRAS50	ARE	AAACCA	1831	6	-	Zea mays	Anoxic specific inducibility responsive element
LuGRAS50	ATCT-motif	AATCTAATCC	925	9	-	Pisum sativum	Light responsive element
LuGRAS50	ATCT-motif	AATCTAATCC	986	9	-	Pisum sativum	Light responsive element
LuGRAS50	ATCT-motif	AATCTAATCC	1688	9	+	Pisum sativum	Light responsive element
LuGRAS50	P-box	CCTTTTG	838	7	-	Oryza sativa	Gibberellin responsive element
LuGRAS50	P-box	CCTTTTG	959	7	-	Oryza sativa	Gibberellin responsive element
LuGRAS50	TCT-motif	TCTTAC	882	6	+	Arabidopsis thaliana	Light responsive element
LuGRAS50	TCT-motif	TCTTAC	1721	6	+	Arabidopsis thaliana	Light responsive element
LuGRAS50	TC-rich repeats	GTTTTCTTAC	1855	9	-	Nicotiana tabacum	Defense and stress-responsive element
LuGRAS50	CAT-box	GCCACT	423	6	+	Arabidopsis thaliana	Meristem expression element
LuGRAS50	LTR	CCGAAA	418	6	-	Hordeum vulgare	Low-temperature responsive element
LuGRAS50	TGA-element	AACGAC	12	6	+	Brassica oleracea	Auxin responsive element
LuGRAS50	MBS	CAACTG	1233	6	-	Arabidopsis thaliana	MYB binding site involved in drought-inducibility
LuGRAS50	MBS	CAACTG	1812	6	+	Arabidopsis thaliana	MYB binding site involved in drought-inducibility
LuGRAS50	CGTCA-motif	CGTCA	125	5	+	Hordeum vulgare	MeJA responsive element
LuGRAS50	CGTCA-motif	CGTCA	1609	5	+	Hordeum vulgare	MeJA responsive element
LuGRAS50	TCA-element	CCATCTTTTT	894	9	+	Nicotiana tabacum	Salicylic acid responsive element
LuGRAS51	CGTCA-motif	CGTCA	1881	5	+	Hordeum vulgare	MeJA responsive element
LuGRAS51	chs-CMA1a	TTACTTAA	1415	8	+	Daucus carota	Light responsive element
LuGRAS51	TCT-motif	TCTTAC	468	6	-	Arabidopsis thaliana	Light responsive element
LuGRAS51	AT1-motif	AATTATTTTTTATT	1191	14	+	Solanum tuberosum	Light responsive element
LuGRAS51	TC-rich repeats	ATTCTCTAAC	98	9	-	Nicotiana tabacum	Defense and stress-responsive element
LuGRAS51	TC-rich repeats	ATTCTCTAAC	376	9	-	Nicotiana tabacum	Defense and stress-responsive element
LuGRAS51	ATCT-motif	AATCTAATCC	111	9	-	Pisum sativum	Light responsive element
LuGRAS51	ARE	AAACCA	1732	6	+	Zea mays	Anoxic specific inducibility responsive element
LuGRAS51	Box 4	ATTAAT	1075	6	-	Petroselinum crispum	Light responsive element
LuGRAS51	Box 4	ATTAAT	1082	6	-	Petroselinum crispum	Light responsive element
LuGRAS51	Box 4	ATTAAT	1598	6	-	Petroselinum crispum	Light responsive element
LuGRAS51	G-Box	TCCACATGGCA	533	10	+	Triticum aestivum	Light responsive element
LuGRAS51	G-Box	CACGTG	578	6	+	Pisum sativum	Light responsive element
LuGRAS51	GCN4_motif	TGAGTCA	146	7	-	Oryza sativa	Endosperm expression element
LuGRAS51	GCN4_motif	TGAGTCA	554	7	-	Oryza sativa	Endosperm expression element
LuGRAS51	AuxRE	TGTCTCAATAAG	1562	11	-	Glycine max	Auxin responsive element
LuGRAS51	G-box	GCCACGTGGA	576	9	-	Arabidopsis thaliana	Light responsive element
LuGRAS51	G-box	CACGTG	578	6	+	Arabidopsis thaliana	Light responsive element
LuGRAS51	G-box	CACGAC	585	6	+	Zea mays	Light responsive element
LuGRAS51	circadian	CAAAGATATC	1489	9	+	Lycopersicon esculentum	Circadian responsive element
LuGRAS51	TGACG-motif	TGACG	1881	5	-	Hordeum vulgare	MeJA responsive element
LuGRAS51	ABRE	CACGTG	578	6	+	Arabidopsis thaliana	Abscisic acid responsive element
LuGRAS51	ABRE	ACGTG	579	5	+	Arabidopsis thaliana	Abscisic acid responsive element
LuGRAS52	GT1-motif	GTGTGTGAA	960	9	+	Solanum tuberosum	Light responsive element
LuGRAS52	GT1-motif	GGTTAA	1651	6	+	Arabidopsis thaliana	Light responsive element
LuGRAS52	Sp1	GGGCGG	1897	6	+	Oryza sativa	Light responsive element
LuGRAS52	TGACG-motif	TGACG	1509	5	+	Hordeum vulgare	MeJA responsive element
LuGRAS52	TGACG-motif	TGACG	1515	5	+	Hordeum vulgare	MeJA responsive element
LuGRAS52	ABRE	ACGTG	1370	5	+	Arabidopsis thaliana	Abscisic acid responsive element
LuGRAS52	I-box	GTATAAGGCC	446	9	+	Larix laricina	Light responsive element
LuGRAS52	ARE	AAACCA	1412	6	+	Zea mays	Anoxic specific inducibility responsive element
LuGRAS52	ARE	AAACCA	1603	6	+	Zea mays	Anoxic specific inducibility responsive element
LuGRAS52	G-Box	CACGTT	1369	6	-	Pisum sativum	Light responsive element
LuGRAS52	Box 4	ATTAAT	315	6	+	Petroselinum crispum	Light responsive element
LuGRAS52	LTR	CCGAAA	1634	6	-	Hordeum vulgare	Low-temperature responsive element
LuGRAS52	ATCT-motif	AATCTAATCC	847	9	+	Pisum sativum	Light responsive element
LuGRAS52	CCAAT-box	CAACGG	699	6	+	Hordeum vulgare	MYBHv1 binding site
LuGRAS52	TGA-element	AACGAC	665	6	+	Brassica oleracea	Auxin responsive element
LuGRAS52	TGA-element	AACGAC	1480	6	+	Brassica oleracea	Auxin responsive element
LuGRAS52	TGA-element	AACGAC	1486	6	-	Brassica oleracea	Auxin responsive element
LuGRAS52	TGA-element	AACGAC	1863	6	+	Brassica oleracea	Auxin responsive element
LuGRAS52	MBS	CAACTG	408	6	+	Arabidopsis thaliana	MYB binding site involved in drought-inducibility
LuGRAS52	MBS	CAACTG	1053	6	+	Arabidopsis thaliana	MYB binding site involved in drought-inducibility
LuGRAS52	MBS	CAACTG	1215	6	-	Arabidopsis thaliana	MYB binding site involved in drought-inducibility
LuGRAS52	CGTCA-motif	CGTCA	1509	5	-	Hordeum vulgare	MeJA responsive element
LuGRAS52	CGTCA-motif	CGTCA	1515	5	-	Hordeum vulgare	MeJA responsive element
LuGRAS52	MRE	AACCTAA	1718	7	+	Petroselinum crispum	Light responsive element
LuGRAS52	O2-site	GATGACATGG	674	9	+	Zea mays	Zein metabolism regulatory element
LuGRAS53	LTR	CCGAAA	12	6	+	Hordeum vulgare	Low-temperature responsive element
LuGRAS53	CAT-box	GCCACT	1020	6	+	Arabidopsis thaliana	Meristem expression element
LuGRAS53	TGA-element	AACGAC	381	6	+	Brassica oleracea	Auxin responsive element
LuGRAS53	ATC-motif	TGCTATCCA	18	9	+	Pisum sativum	Light responsive element
LuGRAS53	ATC-motif	AGTAATCT	1809	8	-	Spinacia oleracea	Light responsive element
LuGRAS53	O2-site	GATGATGTGG	411	9	-	Zea mays	Zein metabolism regulatory element
LuGRAS53	O2-site	GATGACATGG	544	9	+	Zea mays	Zein metabolism regulatory element
LuGRAS53	GATA-motif	GATAGGA	39	7	-	Arabidopsis thaliana	Light responsive element
LuGRAS53	ABRE	ACGTG	828	5	-	Arabidopsis thaliana	Abscisic acid responsive element
LuGRAS53	Sp1	GGGCGG	1620	6	+	Oryza sativa	Light responsive element
LuGRAS53	ARE	AAACCA	408	6	+	Zea mays	Anoxic specific inducibility responsive element
LuGRAS53	ARE	AAACCA	1031	6	+	Zea mays	Anoxic specific inducibility responsive element
LuGRAS53	G-Box	CACGTT	828	6	+	Pisum sativum	Light responsive element
LuGRAS54	GATA-motif	GATAGGG	828	7	-	Pisum sativum	Light responsive element
LuGRAS54	GCN4_motif	TGAGTCA	604	7	-	Oryza sativa	Endosperm expression element
LuGRAS54	GT1-motif	GGTTAAT	523	7	+	Avena sativa	Light responsive element
LuGRAS54	GT1-motif	GGTTAAT	1589	7	-	Avena sativa	Light responsive element
LuGRAS54	GT1-motif	GGTTAA	1590	6	-	Arabidopsis thaliana	Light responsive element
LuGRAS54	ABRE	TACGGTC	1144	7	+	Arabidopsis thaliana	Abscisic acid responsive element
LuGRAS54	TGACG-motif	TGACG	792	5	+	Hordeum vulgare	MeJA responsive element
LuGRAS54	Sp1	GGGCGG	1889	6	+	Oryza sativa	Light responsive element
LuGRAS54	G-box	CACGAC	52	6	-	Zea mays	Light responsive element
LuGRAS54	G-box	CACGAC	553	6	+	Zea mays	Light responsive element
LuGRAS54	ARE	AAACCA	109	6	-	Zea mays	Anoxic specific inducibility responsive element
LuGRAS54	ARE	AAACCA	344	6	-	Zea mays	Anoxic specific inducibility responsive element
LuGRAS54	TATC-box	TATCCCA	831	7	+	Oryza sativa	Gibberellin responsive element
LuGRAS54	Box 4	ATTAAT	942	6	+	Petroselinum crispum	Light responsive element
LuGRAS54	Box 4	ATTAAT	955	6	+	Petroselinum crispum	Light responsive element
LuGRAS54	Box 4	ATTAAT	1378	6	-	Petroselinum crispum	Light responsive element
LuGRAS54	TCT-motif	TCTTAC	517	6	+	Arabidopsis thaliana	Light responsive element
LuGRAS54	CGTCA-motif	CGTCA	792	5	-	Hordeum vulgare	MeJA responsive element
LuGRAS54	AT-rich element	ATAGAAATCAA	180	10	-	Glycine max	AT-rich DNA binding protein
LuGRAS54	AT-rich element	ATAGAAATCAA	1933	10	+	Glycine max	AT-rich DNA binding protein
LuGRAS54	TGA-element	AACGAC	119	6	-	Brassica oleracea	Auxin responsive element
LuGRAS55	GATA-motif	AAGGATAAGG	93	9	-	Solanum tuberosum	Light responsive element
LuGRAS55	GT1-motif	GGTTAA	95	6	-	Arabidopsis thaliana	Light responsive element
LuGRAS55	G-box	CACGTC	397	6	+	Zea mays	Light responsive element
LuGRAS55	TGACG-motif	TGACG	19	5	-	Hordeum vulgare	MeJA responsive element
LuGRAS55	TGACG-motif	TGACG	164	5	+	Hordeum vulgare	MeJA responsive element
LuGRAS55	TGACG-motif	TGACG	399	5	-	Hordeum vulgare	MeJA responsive element
LuGRAS55	TGACG-motif	TGACG	1640	5	-	Hordeum vulgare	MeJA responsive element
LuGRAS55	ABRE	ACGTG	397	5	-	Arabidopsis thaliana	Abscisic acid responsive element
LuGRAS55	ABRE	ACGTG	630	5	+	Arabidopsis thaliana	Abscisic acid responsive element
LuGRAS55	ARE	AAACCA	850	6	-	Zea mays	Anoxic specific inducibility responsive element
LuGRAS55	Box 4	ATTAAT	361	6	+	Petroselinum crispum	Light responsive element
LuGRAS55	Box 4	ATTAAT	556	6	+	Petroselinum crispum	Light responsive element
LuGRAS55	G-Box	CACGTT	629	6	-	Pisum sativum	Light responsive element
LuGRAS55	CAT-box	GCCACT	249	6	+	Arabidopsis thaliana	Meristem expression element
LuGRAS55	CAT-box	GCCACT	374	6	+	Arabidopsis thaliana	Meristem expression element
LuGRAS55	CAT-box	GCCACT	1433	6	-	Arabidopsis thaliana	Meristem expression element
LuGRAS55	3-AF1 binding site	TAAGAGAGGAA	1586	10	-	Solanum tuberosum	Light responsive element
LuGRAS55	sbp-CMA1c	CTTTATCTCTTCCA	1959	13	+	Arabidopsis thaliana	Light responsive element
LuGRAS55	MBS	CAACTG	1876	6	+	Arabidopsis thaliana	MYB binding site involved in drought-inducibility
LuGRAS55	MBS	CAACTG	1919	6	+	Arabidopsis thaliana	MYB binding site involved in drought-inducibility
LuGRAS55	AE-box	AGAAACAA	1035	8	+	Arabidopsis thaliana	Light responsive element
LuGRAS55	MRE	AACCTAA	1253	7	+	Petroselinum crispum	Light responsive element
LuGRAS55	CGTCA-motif	CGTCA	19	5	+	Hordeum vulgare	MeJA responsive element
LuGRAS55	CGTCA-motif	CGTCA	164	5	-	Hordeum vulgare	MeJA responsive element
LuGRAS55	CGTCA-motif	CGTCA	399	5	+	Hordeum vulgare	MeJA responsive element
LuGRAS55	CGTCA-motif	CGTCA	1640	5	+	Hordeum vulgare	MeJA responsive element
LuGRAS56	O2-site	GATGA(C/T)(A/G)TG(A/G)	1687	8	-	Zea mays	Zein metabolism regulatory element
LuGRAS56	AE-box	AGAAACAA	1591	8	-	Arabidopsis thaliana	Light responsive element
LuGRAS56	TCA-element	CCATCTTTTT	442	9	+	Nicotiana tabacum	Salicylic acid responsive element
LuGRAS56	AuxRR-core	GGTCCAT	439	7	+	Nicotiana tabacum	Auxin responsive element
LuGRAS56	CGTCA-motif	CGTCA	351	5	-	Hordeum vulgare	MeJA responsive element
LuGRAS56	CGTCA-motif	CGTCA	1748	5	+	Hordeum vulgare	MeJA responsive element
LuGRAS56	ATC-motif	AGTAATCT	1571	8	+	Spinacia oleracea	Light responsive element
LuGRAS56	TGA-element	AACGAC	189	6	-	Brassica oleracea	Auxin responsive element
LuGRAS56	ATCT-motif	AATCTAATCC	955	9	+	Pisum sativum	Light responsive element
LuGRAS56	Box 4	ATTAAT	88	6	+	Petroselinum crispum	Light responsive element
LuGRAS56	Box 4	ATTAAT	329	6	+	Petroselinum crispum	Light responsive element
LuGRAS56	Box 4	ATTAAT	520	6	+	Petroselinum crispum	Light responsive element
LuGRAS56	WUN-motif	AAATTTCCT	1217	9	-	Brassica oleracea	Wound-responsive element
LuGRAS56	TGACG-motif	TGACG	351	5	+	Hordeum vulgare	MeJA responsive element
LuGRAS56	TGACG-motif	TGACG	1748	5	-	Hordeum vulgare	MeJA responsive element
LuGRAS56	ABRE	ACGTG	167	5	-	Arabidopsis thaliana	Abscisic acid responsive element
LuGRAS56	ABRE	GACACGTGGC	1396	9	-	Triticum aestivum	Abscisic acid responsive element
LuGRAS56	G-box	CACGTC	167	6	+	Zea mays	Light responsive element
LuGRAS56	G-box	CACGAC	1367	6	+	Zea mays	Light responsive element
LuGRAS56	Sp1	GGGCGG	229	6	+	Oryza sativa	Light responsive element
LuGRAS56	GT1-motif	GGTTAA	299	6	+	Arabidopsis thaliana	Light responsive element
LuGRAS57	CCAAT-box	CAACGG	1333	6	-	Hordeum vulgare	MYBHv1 binding site
LuGRAS57	TCT-motif	TCTTAC	162	6	+	Arabidopsis thaliana	Light responsive element
LuGRAS57	TCT-motif	TCTTAC	1928	6	+	Arabidopsis thaliana	Light responsive element
LuGRAS57	TC-rich repeats	GTTTTCTTAC	1917	9	+	Nicotiana tabacum	Defense and stress-responsive element
LuGRAS57	CAT-box	GCCACT	1511	6	-	Arabidopsis thaliana	Meristem expression element
LuGRAS57	GARE-motif	TCTGTTG	560	7	-	Brassica oleracea	Gibberellin responsive element
LuGRAS57	LTR	CCGAAA	97	6	-	Hordeum vulgare	Low-temperature responsive element
LuGRAS57	LTR	CCGAAA	1293	6	-	Hordeum vulgare	Low-temperature responsive element
LuGRAS57	LTR	CCGAAA	1346	6	-	Hordeum vulgare	Low-temperature responsive element
LuGRAS57	3-AF1 binding site	TAAGAGAGGAA	505	10	-	Solanum tuberosum	Light responsive element
LuGRAS57	TGA-element	AACGAC	1135	6	+	Brassica oleracea	Auxin responsive element
LuGRAS57	MBS	CAACTG	56	6	+	Arabidopsis thaliana	MYB binding site involved in drought-inducibility
LuGRAS57	MBS	CAACTG	918	6	-	Arabidopsis thaliana	MYB binding site involved in drought-inducibility
LuGRAS57	MBS	CAACTG	1694	6	+	Arabidopsis thaliana	MYB binding site involved in drought-inducibility
LuGRAS57	AE-box	AGAAACAA	81	8	-	Arabidopsis thaliana	Light responsive element
LuGRAS57	AE-box	AGAAACAA	1258	8	-	Arabidopsis thaliana	Light responsive element
LuGRAS57	CGTCA-motif	CGTCA	1548	5	-	Hordeum vulgare	MeJA responsive element
LuGRAS57	CGTCA-motif	CGTCA	1556	5	+	Hordeum vulgare	MeJA responsive element
LuGRAS57	CGTCA-motif	CGTCA	1851	5	-	Hordeum vulgare	MeJA responsive element
LuGRAS57	G-box	CACGTC	1549	6	-	Zea mays	Light responsive element
LuGRAS57	G-box	GCCACGTGGA	1570	9	+	Arabidopsis thaliana	Light responsive element
LuGRAS57	G-box	CACGTG	1572	6	-	Arabidopsis thaliana	Light responsive element
LuGRAS57	TGACG-motif	TGACG	1548	5	+	Hordeum vulgare	MeJA responsive element
LuGRAS57	TGACG-motif	TGACG	1556	5	-	Hordeum vulgare	MeJA responsive element
LuGRAS57	TGACG-motif	TGACG	1851	5	+	Hordeum vulgare	MeJA responsive element
LuGRAS57	ABRE	ACGTG	1550	5	+	Arabidopsis thaliana	Abscisic acid responsive element
LuGRAS57	ABRE	CACGTG	1572	6	-	Arabidopsis thaliana	Abscisic acid responsive element
LuGRAS57	ABRE	ACGTG	1573	5	+	Arabidopsis thaliana	Abscisic acid responsive element
LuGRAS57	GCN4_motif	TGAGTCA	1362	7	+	Oryza sativa	Endosperm expression element
LuGRAS57	MSA-like	(T/C)C(T/C)AACGG(T/C)(T/C)A	575	9	+	Catharanthus roseus	Cell cycle regulation
LuGRAS57	G-Box	CACGTG	1572	6	-	Pisum sativum	Light responsive element
LuGRAS57	TATC-box	TATCCCA	419	7	+	Oryza sativa	Gibberellin responsive element
LuGRAS57	Box 4	ATTAAT	890	6	+	Petroselinum crispum	Light responsive element
LuGRAS57	Box 4	ATTAAT	1767	6	-	Petroselinum crispum	Light responsive element
LuGRAS57	ARE	AAACCA	440	6	+	Zea mays	Anoxic specific inducibility responsive element
LuGRAS57	ARE	AAACCA	478	6	+	Zea mays	Anoxic specific inducibility responsive element
LuGRAS57	ARE	AAACCA	612	6	+	Zea mays	Anoxic specific inducibility responsive element
LuGRAS57	ARE	AAACCA	702	6	-	Zea mays	Anoxic specific inducibility responsive element
LuGRAS57	ARE	AAACCA	726	6	+	Zea mays	Anoxic specific inducibility responsive element
LuGRAS57	ARE	AAACCA	1379	6	-	Zea mays	Anoxic specific inducibility responsive element
LuGRAS57	ARE	AAACCA	1596	6	+	Zea mays	Anoxic specific inducibility responsive element
LuGRAS58	TCA-element	CCATCTTTTT	47	9	-	Nicotiana tabacum	Salicylic acid responsive element
LuGRAS58	TCA-element	TCAGAAGAGG	297	9	-	Brassica oleracea	Salicylic acid responsive element
LuGRAS58	TCA-element	CCATCTTTTT	1557	9	+	Nicotiana tabacum	Salicylic acid responsive element
LuGRAS58	CGTCA-motif	CGTCA	357	5	+	Hordeum vulgare	MeJA responsive element
LuGRAS58	CGTCA-motif	CGTCA	1030	5	-	Hordeum vulgare	MeJA responsive element
LuGRAS58	CGTCA-motif	CGTCA	1160	5	+	Hordeum vulgare	MeJA responsive element
LuGRAS58	CCAAT-box	CAACGG	677	6	-	Hordeum vulgare	MYBHv1 binding site
LuGRAS58	TCT-motif	TCTTAC	282	6	+	Arabidopsis thaliana	Light responsive element
LuGRAS58	GARE-motif	TCTGTTG	1290	7	-	Brassica oleracea	Gibberellin responsive element
LuGRAS58	WUN-motif	AAATTTCCT	1551	9	+	Brassica oleracea	Wound-responsive element
LuGRAS58	G-box	CACGAC	67	6	-	Zea mays	Light responsive element
LuGRAS58	G-box	GCCACGTGGA	992	9	-	Arabidopsis thaliana	Light responsive element
LuGRAS58	G-box	CACGTG	994	6	+	Arabidopsis thaliana	Light responsive element
LuGRAS58	G-box	TACGTG	1808	6	-	Arabidopsis thaliana	Light responsive element
LuGRAS58	ABRE	GACACGTGGC	992	9	-	Triticum aestivum	Abscisic acid responsive element
LuGRAS58	ABRE	CACGTG	994	6	+	Arabidopsis thaliana	Abscisic acid responsive element
LuGRAS58	ABRE	ACGTG	995	5	+	Arabidopsis thaliana	Abscisic acid responsive element
LuGRAS58	ABRE	ACGTG	1808	5	-	Arabidopsis thaliana	Abscisic acid responsive element
LuGRAS58	GT1-motif	GGTTAA	840	6	+	Arabidopsis thaliana	Light responsive element
LuGRAS58	TGA-element	AACGAC	1034	6	-	Brassica oleracea	Auxin responsive element
LuGRAS58	MBS	CAACTG	1264	6	+	Arabidopsis thaliana	MYB binding site involved in drought-inducibility
LuGRAS58	CAT-box	GCCACT	931	6	-	Arabidopsis thaliana	Meristem expression element
LuGRAS58	CAT-box	GCCACT	1425	6	-	Arabidopsis thaliana	Meristem expression element
LuGRAS58	LTR	CCGAAA	1385	6	-	Hordeum vulgare	Low-temperature responsive element
LuGRAS58	LTR	CCGAAA	1474	6	-	Hordeum vulgare	Low-temperature responsive element
LuGRAS58	Box 4	ATTAAT	133	6	+	Petroselinum crispum	Light responsive element
LuGRAS58	Box 4	ATTAAT	434	6	+	Petroselinum crispum	Light responsive element
LuGRAS58	Box 4	ATTAAT	768	6	+	Petroselinum crispum	Light responsive element
LuGRAS58	G-Box	CACGTG	994	6	+	Pisum sativum	Light responsive element
LuGRAS58	ARE	AAACCA	502	6	+	Zea mays	Anoxic specific inducibility responsive element
LuGRAS58	ARE	AAACCA	778	6	+	Zea mays	Anoxic specific inducibility responsive element
LuGRAS58	ARE	AAACCA	1470	6	-	Zea mays	Anoxic specific inducibility responsive element
LuGRAS58	ARE	AAACCA	1910	6	-	Zea mays	Anoxic specific inducibility responsive element
LuGRAS58	ARE	AAACCA	1928	6	-	Zea mays	Anoxic specific inducibility responsive element
LuGRAS58	TGACG-motif	TGACG	357	5	-	Hordeum vulgare	MeJA responsive element
LuGRAS58	TGACG-motif	TGACG	1030	5	+	Hordeum vulgare	MeJA responsive element
LuGRAS58	TGACG-motif	TGACG	1160	5	-	Hordeum vulgare	MeJA responsive element
LuGRAS58	GCN4_motif	TGAGTCA	966	7	+	Oryza sativa	Endosperm expression element
LuGRAS58	AuxRE	TGTCTCAATAAG	1009	11	+	Glycine max	Auxin responsive element
LuGRAS58	MSA-like	(T/C)C(T/C)AACGG(T/C)(T/C)A	674	8.5	-	Catharanthus roseus	Cell cycle regulation
LuGRAS59	G-box	tgACACGTGGCA	100	11	+	Lycopersicon esculentum	Light responsive element
LuGRAS59	G-box	CACGAC	687	6	+	Zea mays	Light responsive element
LuGRAS59	ABRE	GACACGTGGC	101	9	+	Triticum aestivum	Abscisic acid responsive element
LuGRAS59	ABRE	ACGTG	811	5	+	Arabidopsis thaliana	Abscisic acid responsive element
LuGRAS59	TGACG-motif	TGACG	1994	5	-	Hordeum vulgare	MeJA responsive element
LuGRAS59	GT1-motif	GGTTAA	460	6	-	Arabidopsis thaliana	Light responsive element
LuGRAS59	GT1-motif	GGTTAA	475	6	-	Arabidopsis thaliana	Light responsive element
LuGRAS59	GT1-motif	GGTTAAT	1671	7	-	Avena sativa	Light responsive element
LuGRAS59	GT1-motif	GGTTAA	1672	6	-	Arabidopsis thaliana	Light responsive element
LuGRAS59	AACA_motif	TAACAAACTCCA	1673	11	+	Oryza sativa	Endosperm expression element
LuGRAS59	Box 4	ATTAAT	928	6	+	Petroselinum crispum	Light responsive element
LuGRAS59	G-Box	CACGTT	810	6	-	Pisum sativum	Light responsive element
LuGRAS59	ARE	AAACCA	399	6	-	Zea mays	Anoxic specific inducibility responsive element
LuGRAS59	ARE	AAACCA	1077	6	-	Zea mays	Anoxic specific inducibility responsive element
LuGRAS59	ARE	AAACCA	1318	6	-	Zea mays	Anoxic specific inducibility responsive element
LuGRAS59	ARE	AAACCA	1323	6	-	Zea mays	Anoxic specific inducibility responsive element
LuGRAS59	I-box	gGATAAGGTG	456	9	-	Zea mays	Light responsive element
LuGRAS59	CCAAT-box	CAACGG	1073	6	-	Hordeum vulgare	MYBHv1 binding site
LuGRAS59	CAT-box	GCCACT	105	6	-	Arabidopsis thaliana	Meristem expression element
LuGRAS59	CAT-box	GCCACT	1120	6	+	Arabidopsis thaliana	Meristem expression element
LuGRAS59	LTR	CCGAAA	1081	6	-	Hordeum vulgare	Low-temperature responsive element
LuGRAS59	GARE-motif	TCTGTTG	1650	7	+	Brassica oleracea	Gibberellin responsive element
LuGRAS59	O2-site	GATGA(C/T)(A/G)TG(A/G)	786	8	+	Zea mays	Zein metabolism regulatory element
LuGRAS59	MBS	CAACTG	3	6	+	Arabidopsis thaliana	MYB binding site involved in drought-inducibility
LuGRAS59	TGA-element	AACGAC	1232	6	+	Brassica oleracea	Auxin responsive element
LuGRAS59	TGA-element	AACGAC	1250	6	+	Brassica oleracea	Auxin responsive element
LuGRAS59	AuxRR-core	GGTCCAT	127	7	-	Nicotiana tabacum	Auxin responsive element
LuGRAS59	TCA-element	TCAGAAGAGG	1605	9	-	Brassica oleracea	Salicylic acid responsive element
LuGRAS59	CGTCA-motif	CGTCA	1994	5	+	Hordeum vulgare	MeJA responsive element
LuGRAS59	AE-box	AGAAACAA	1561	8	-	Arabidopsis thaliana	Light responsive element
LuGRAS6	CCAAT-box	CAACGG	436	6	-	Hordeum vulgare	MYBHv1 binding site
LuGRAS6	CCAAT-box	CAACGG	519	6	+	Hordeum vulgare	MYBHv1 binding site
LuGRAS6	GARE-motif	TCTGTTG	1339	7	-	Brassica oleracea	Gibberellin responsive element
LuGRAS6	O2-site	GATGACATGG	325	9	+	Zea mays	Zein metabolism regulatory element
LuGRAS6	CGTCA-motif	CGTCA	18	5	-	Hordeum vulgare	MeJA responsive element
LuGRAS6	ABRE	CACGTG	248	6	+	Arabidopsis thaliana	Abscisic acid responsive element
LuGRAS6	ABRE	ACGTG	249	5	+	Arabidopsis thaliana	Abscisic acid responsive element
LuGRAS6	ABRE	ACGTG	1217	5	-	Arabidopsis thaliana	Abscisic acid responsive element
LuGRAS6	ABRE	ACGTG	1926	5	-	Arabidopsis thaliana	Abscisic acid responsive element
LuGRAS6	G-box	CACGAC	50	6	-	Zea mays	Light responsive element
LuGRAS6	G-box	CACGTG	248	6	+	Arabidopsis thaliana	Light responsive element
LuGRAS6	G-box	TACGTG	1217	6	-	Arabidopsis thaliana	Light responsive element
LuGRAS6	CAT-box	GCCACT	1960	6	+	Arabidopsis thaliana	Meristem expression element
LuGRAS6	TCCC-motif	TCTCCCT	589	7	-	Spinacia oleracea	Light responsive element
LuGRAS6	TGA-element	AACGAC	689	6	-	Brassica oleracea	Auxin responsive element
LuGRAS6	TGA-element	AACGAC	1502	6	+	Brassica oleracea	Auxin responsive element
LuGRAS6	MBS	CAACTG	1945	6	+	Arabidopsis thaliana	MYB binding site involved in drought-inducibility
LuGRAS6	TGACG-motif	TGACG	18	5	+	Hordeum vulgare	MeJA responsive element
LuGRAS6	Sp1	GGGCGG	95	6	+	Oryza sativa	Light responsive element
LuGRAS6	Box 4	ATTAAT	732	6	+	Petroselinum crispum	Light responsive element
LuGRAS6	Box 4	ATTAAT	1263	6	-	Petroselinum crispum	Light responsive element
LuGRAS6	Box 4	ATTAAT	1720	6	-	Petroselinum crispum	Light responsive element
LuGRAS6	Box 4	ATTAAT	1790	6	-	Petroselinum crispum	Light responsive element
LuGRAS6	G-Box	CACGTG	248	6	+	Pisum sativum	Light responsive element
LuGRAS6	G-Box	CACGTT	1926	6	+	Pisum sativum	Light responsive element
LuGRAS6	ARE	AAACCA	789	6	+	Zea mays	Anoxic specific inducibility responsive element
LuGRAS6	ARE	AAACCA	823	6	+	Zea mays	Anoxic specific inducibility responsive element
LuGRAS6	ARE	AAACCA	1423	6	+	Zea mays	Anoxic specific inducibility responsive element
LuGRAS60	TCT-motif	TCTTAC	267	6	+	Arabidopsis thaliana	Light responsive element
LuGRAS60	TCT-motif	TCTTAC	1530	6	+	Arabidopsis thaliana	Light responsive element
LuGRAS60	CAT-box	GCCACT	614	6	-	Arabidopsis thaliana	Meristem expression element
LuGRAS60	LTR	CCGAAA	1850	6	-	Hordeum vulgare	Low-temperature responsive element
LuGRAS60	TGA-element	AACGAC	1783	6	-	Brassica oleracea	Auxin responsive element
LuGRAS60	CGTCA-motif	CGTCA	240	5	+	Hordeum vulgare	MeJA responsive element
LuGRAS60	CGTCA-motif	CGTCA	280	5	+	Hordeum vulgare	MeJA responsive element
LuGRAS60	CGTCA-motif	CGTCA	909	5	-	Hordeum vulgare	MeJA responsive element
LuGRAS60	CGTCA-motif	CGTCA	1486	5	-	Hordeum vulgare	MeJA responsive element
LuGRAS60	CGTCA-motif	CGTCA	1771	5	+	Hordeum vulgare	MeJA responsive element
LuGRAS60	TCA-element	CCATCTTTTT	883	9	-	Nicotiana tabacum	Salicylic acid responsive element
LuGRAS60	GT1-motif	GGTTAA	1097	6	+	Arabidopsis thaliana	Light responsive element
LuGRAS60	GATA-motif	AAGATAAGATT	1416	10	-	Arabidopsis thaliana	Light responsive element
LuGRAS60	GATA-motif	AAGATAAGATT	1740	10	-	Arabidopsis thaliana	Light responsive element
LuGRAS60	G-box	TACGTG	1993	6	-	Arabidopsis thaliana	Light responsive element
LuGRAS60	TGACG-motif	TGACG	240	5	-	Hordeum vulgare	MeJA responsive element
LuGRAS60	TGACG-motif	TGACG	280	5	-	Hordeum vulgare	MeJA responsive element
LuGRAS60	TGACG-motif	TGACG	909	5	+	Hordeum vulgare	MeJA responsive element
LuGRAS60	TGACG-motif	TGACG	1486	5	+	Hordeum vulgare	MeJA responsive element
LuGRAS60	TGACG-motif	TGACG	1771	5	-	Hordeum vulgare	MeJA responsive element
LuGRAS60	ABRE	GCAACGTGTC	521	9	-	Hordeum vulgare	Abscisic acid responsive element
LuGRAS60	ABRE	ACGTG	1993	5	-	Arabidopsis thaliana	Abscisic acid responsive element
LuGRAS60	ARE	AAACCA	1348	6	+	Zea mays	Anoxic specific inducibility responsive element
LuGRAS60	Box II	TGGTAATAA	487	9	+	Solanum tuberosum	Light responsive element
LuGRAS60	Box 4	ATTAAT	843	6	+	Petroselinum crispum	Light responsive element
LuGRAS60	Box 4	ATTAAT	1384	6	-	Petroselinum crispum	Light responsive element
LuGRAS61	I-box	GATAAGGGT	402	9	-	Arabidopsis thaliana	Light responsive element
LuGRAS61	I-box	AGATAAGG	404	8	-	Triticum aestivum	Light responsive element
LuGRAS61	ARE	AAACCA	728	6	+	Zea mays	Anoxic specific inducibility responsive element
LuGRAS61	ARE	AAACCA	1281	6	+	Zea mays	Anoxic specific inducibility responsive element
LuGRAS61	ARE	AAACCA	1453	6	-	Zea mays	Anoxic specific inducibility responsive element
LuGRAS61	Box II	TGGTAATAA	56	9	+	Solanum tuberosum	Light responsive element
LuGRAS61	Box 4	ATTAAT	492	6	+	Petroselinum crispum	Light responsive element
LuGRAS61	Box 4	ATTAAT	496	6	+	Petroselinum crispum	Light responsive element
LuGRAS61	Box 4	ATTAAT	1540	6	-	Petroselinum crispum	Light responsive element
LuGRAS61	GATA-motif	GATAGGA	1242	7	+	Arabidopsis thaliana	Light responsive element
LuGRAS61	MSA-like	(T/C)C(T/C)AACGG(T/C)(T/C)A	346	9	+	Catharanthus roseus	Cell cycle regulation
LuGRAS61	G-box	CACGAC	339	6	+	Zea mays	Light responsive element
LuGRAS61	G-box	CACGAC	657	6	+	Zea mays	Light responsive element
LuGRAS61	G-box	CACGAC	1195	6	+	Zea mays	Light responsive element
LuGRAS61	TGACG-motif	TGACG	1888	5	+	Hordeum vulgare	MeJA responsive element
LuGRAS61	TGA-element	AACGAC	280	6	+	Brassica oleracea	Auxin responsive element
LuGRAS61	TGA-element	AACGAC	722	6	+	Brassica oleracea	Auxin responsive element
LuGRAS61	CGTCA-motif	CGTCA	1888	5	-	Hordeum vulgare	MeJA responsive element
LuGRAS61	TCT-motif	TCTTAC	798	6	-	Arabidopsis thaliana	Light responsive element
LuGRAS61	CAT-box	GCCACT	1467	6	+	Arabidopsis thaliana	Meristem expression element
LuGRAS61	GA-motif	ATAGATAA	406	8	-	Arabidopsis thaliana	Light responsive element
LuGRAS61	P-box	CCTTTTG	1875	7	+	Oryza sativa	Gibberellin responsive element
LuGRAS62	LTR	CCGAAA	1921	6	+	Hordeum vulgare	Low-temperature responsive element
LuGRAS62	AT1-motif	AATTATTTTTTATT	402	13	+	Solanum tuberosum	Light responsive element
LuGRAS62	TCT-motif	TCTTAC	507	6	-	Arabidopsis thaliana	Light responsive element
LuGRAS62	TCT-motif	TCTTAC	1974	6	+	Arabidopsis thaliana	Light responsive element
LuGRAS62	CGTCA-motif	CGTCA	1754	5	+	Hordeum vulgare	MeJA responsive element
LuGRAS62	TCCC-motif	TCTCCCT	1981	7	+	Spinacia oleracea	Light responsive element
LuGRAS62	ACE	GACACGTATG	1221	9	+	Petroselinum crispum	Light responsive element
LuGRAS62	TGA-element	AACGAC	339	6	+	Brassica oleracea	Auxin responsive element
LuGRAS62	GT1-motif	GGTTAA	1543	6	+	Arabidopsis thaliana	Light responsive element
LuGRAS62	TGACG-motif	TGACG	1754	5	-	Hordeum vulgare	MeJA responsive element
LuGRAS62	I-box	cGATAAGGCG	75	9	-	Zea mays	Light responsive element
LuGRAS62	I-box	atGATAAGGTC	1110	10	-	Helianthus annuus	Light responsive element
LuGRAS62	ARE	AAACCA	249	6	+	Zea mays	Anoxic specific inducibility responsive element
LuGRAS62	ARE	AAACCA	1679	6	-	Zea mays	Anoxic specific inducibility responsive element
LuGRAS62	LAMP-element	CTTTATCA	1264	8	+	Pisum sativum	Light responsive element
LuGRAS62	Box 4	ATTAAT	591	6	+	Petroselinum crispum	Light responsive element
LuGRAS63	chs-Unit 1 m1	ACCTAACCCGG	1561	10	-	Zea mays	Light responsive element
LuGRAS63	GT1-motif	GGTTAA	55	6	+	Arabidopsis thaliana	Light responsive element
LuGRAS63	GT1-motif	GGTTAA	472	6	+	Arabidopsis thaliana	Light responsive element
LuGRAS63	GT1-motif	GGTTAAT	730	7	+	Avena sativa	Light responsive element
LuGRAS63	GC-motif	CCCCCG	159	6	-	Zea mays	Anoxic specific inducibility responsive element
LuGRAS63	G-box	CACGAC	391	6	-	Zea mays	Light responsive element
LuGRAS63	TGACG-motif	TGACG	19	5	+	Hordeum vulgare	MeJA responsive element
LuGRAS63	TGACG-motif	TGACG	287	5	+	Hordeum vulgare	MeJA responsive element
LuGRAS63	MBS	CAACTG	1064	6	+	Arabidopsis thaliana	MYB binding site involved in drought-inducibility
LuGRAS63	MBS	CAACTG	1348	6	+	Arabidopsis thaliana	MYB binding site involved in drought-inducibility
LuGRAS63	MBS	CAACTG	1896	6	+	Arabidopsis thaliana	MYB binding site involved in drought-inducibility
LuGRAS63	TGA-element	AACGAC	274	6	-	Brassica oleracea	Auxin responsive element
LuGRAS63	TGA-element	AACGAC	439	6	-	Brassica oleracea	Auxin responsive element
LuGRAS63	MRE	AACCTAA	1566	7	-	Petroselinum crispum	Light responsive element
LuGRAS63	CGTCA-motif	CGTCA	19	5	-	Hordeum vulgare	MeJA responsive element
LuGRAS63	CGTCA-motif	CGTCA	287	5	-	Hordeum vulgare	MeJA responsive element
LuGRAS63	AE-box	AGAAACTT	1271	8	+	Arabidopsis thaliana	Light responsive element
LuGRAS63	O2-site	GATGA(C/T)(A/G)TG(A/G)	1872	8	+	Zea mays	Zein metabolism regulatory element
LuGRAS63	TCT-motif	TCTTAC	1367	6	+	Arabidopsis thaliana	Light responsive element
LuGRAS63	TCT-motif	TCTTAC	1717	6	-	Arabidopsis thaliana	Light responsive element
LuGRAS64	O2-site	GATGACATGG	1074	9	-	Zea mays	Zein metabolism regulatory element
LuGRAS64	O2-site	GATGA(C/T)(A/G)TG(A/G)	1205	8	-	Zea mays	Zein metabolism regulatory element
LuGRAS64	O2-site	GATGA(C/T)(A/G)TG(A/G)	1210	8	-	Zea mays	Zein metabolism regulatory element
LuGRAS64	O2-site	GTTGACGTGA	1987	9	-	Zea mays	Zein metabolism regulatory element
LuGRAS64	MBS	CAACTG	1129	6	-	Arabidopsis thaliana	MYB binding site involved in drought-inducibility
LuGRAS64	TGA-element	AACGAC	1950	6	-	Brassica oleracea	Auxin responsive element
LuGRAS64	CGTCA-motif	CGTCA	7	5	+	Hordeum vulgare	MeJA responsive element
LuGRAS64	TCCC-motif	TCTCCCT	1673	7	+	Spinacia oleracea	Light responsive element
LuGRAS64	TCCC-motif	TCTCCCT	1807	7	+	Spinacia oleracea	Light responsive element
LuGRAS64	TCCC-motif	TCTCCCT	1851	7	+	Spinacia oleracea	Light responsive element
LuGRAS64	AE-box	AGAAACAA	1470	8	-	Arabidopsis thaliana	Light responsive element
LuGRAS64	ATCT-motif	AATCTAATCC	1656	9	+	Pisum sativum	Light responsive element
LuGRAS64	P-box	CCTTTTG	1404	7	+	Oryza sativa	Gibberellin responsive element
LuGRAS64	P-box	CCTTTTG	1533	7	+	Oryza sativa	Gibberellin responsive element
LuGRAS64	CAT-box	GCCACT	660	6	-	Arabidopsis thaliana	Meristem expression element
LuGRAS64	GARE-motif	TCTGTTG	1182	7	-	Brassica oleracea	Gibberellin responsive element
LuGRAS64	GARE-motif	TCTGTTG	1466	7	+	Brassica oleracea	Gibberellin responsive element
LuGRAS64	G-Box	CACGTT	27	6	-	Pisum sativum	Light responsive element
LuGRAS64	TATC-box	TATCCCA	705	7	-	Oryza sativa	Gibberellin responsive element
LuGRAS64	Box 4	ATTAAT	523	6	+	Petroselinum crispum	Light responsive element
LuGRAS64	ARE	AAACCA	1102	6	-	Zea mays	Anoxic specific inducibility responsive element
LuGRAS64	AAAC-motif	CAATCAAAACCT	1219	11	+	Spinacia oleracea	Light responsive element
LuGRAS64	ABRE	ACGTG	28	5	+	Arabidopsis thaliana	Abscisic acid responsive element
LuGRAS64	TGACG-motif	TGACG	7	5	-	Hordeum vulgare	MeJA responsive element
LuGRAS64	GT1-motif	GGTTAAT	97	7	+	Avena sativa	Light responsive element
LuGRAS64	GT1-motif	GGTTAA	126	6	+	Arabidopsis thaliana	Light responsive element
LuGRAS64	GT1-motif	GGTTAA	141	6	-	Arabidopsis thaliana	Light responsive element
LuGRAS64	GT1-motif	GGTTAA	196	6	+	Arabidopsis thaliana	Light responsive element
LuGRAS64	GT1-motif	GGTTAAT	235	7	-	Avena sativa	Light responsive element
LuGRAS64	GT1-motif	GGTTAA	236	6	-	Arabidopsis thaliana	Light responsive element
LuGRAS64	GT1-motif	GGTTAAT	249	7	-	Avena sativa	Light responsive element
LuGRAS64	GT1-motif	GGTTAA	250	6	-	Arabidopsis thaliana	Light responsive element
LuGRAS64	MSA-like	TCAAACGGT	1279	9	+	Catharanthus roseus	Cell cycle regulation
LuGRAS65	Box 4	ATTAAT	188	6	+	Petroselinum crispum	Light responsive element
LuGRAS65	Box 4	ATTAAT	1785	6	-	Petroselinum crispum	Light responsive element
LuGRAS65	Box 4	ATTAAT	1856	6	-	Petroselinum crispum	Light responsive element
LuGRAS65	G-Box	CACGTT	88	6	+	Pisum sativum	Light responsive element
LuGRAS65	ARE	AAACCA	722	6	-	Zea mays	Anoxic specific inducibility responsive element
LuGRAS65	ABRE	ACGTG	13	5	-	Arabidopsis thaliana	Abscisic acid responsive element
LuGRAS65	ABRE	ACGTG	88	5	-	Arabidopsis thaliana	Abscisic acid responsive element
LuGRAS65	ABRE	ACGTG	211	5	-	Arabidopsis thaliana	Abscisic acid responsive element
LuGRAS65	ABRE	GCAACGTGTC	1067	9	-	Hordeum vulgare	Abscisic acid responsive element
LuGRAS65	TGACG-motif	TGACG	1800	5	-	Hordeum vulgare	MeJA responsive element
LuGRAS65	G-box	TACGTG	13	6	-	Arabidopsis thaliana	Light responsive element
LuGRAS65	G-box	TACGTG	211	6	-	Arabidopsis thaliana	Light responsive element
LuGRAS65	GT1-motif	GCGGTAATT	1215	9	-	Oryza sativa	Light responsive element
LuGRAS65	GT1-motif	GGTTAAT	1970	7	-	Avena sativa	Light responsive element
LuGRAS65	GT1-motif	GGTTAA	1971	6	-	Arabidopsis thaliana	Light responsive element
LuGRAS65	TCCC-motif	TCTCCCT	782	7	-	Spinacia oleracea	Light responsive element
LuGRAS65	TCA-element	TCAGAAGAGG	334	9	-	Brassica oleracea	Salicylic acid responsive element
LuGRAS65	CGTCA-motif	CGTCA	1800	5	+	Hordeum vulgare	MeJA responsive element
LuGRAS65	TGA-element	AACGAC	548	6	+	Brassica oleracea	Auxin responsive element
LuGRAS65	TGA-element	AACGAC	1292	6	-	Brassica oleracea	Auxin responsive element
LuGRAS65	LTR	CCGAAA	466	6	+	Hordeum vulgare	Low-temperature responsive element
LuGRAS65	LTR	CCGAAA	1211	6	+	Hordeum vulgare	Low-temperature responsive element
LuGRAS65	TCT-motif	TCTTAC	511	6	-	Arabidopsis thaliana	Light responsive element
LuGRAS66	O2-site	GATGATGTGG	1674	9	-	Zea mays	Zein metabolism regulatory element
LuGRAS66	CGTCA-motif	CGTCA	1414	5	+	Hordeum vulgare	MeJA responsive element
LuGRAS66	MBS	CAACTG	1067	6	-	Arabidopsis thaliana	MYB binding site involved in drought-inducibility
LuGRAS66	CCAAT-box	CAACGG	1655	6	-	Hordeum vulgare	MYBHv1 binding site
LuGRAS66	GARE-motif	TCTGTTG	903	7	-	Brassica oleracea	Gibberellin responsive element
LuGRAS66	LTR	CCGAAA	131	6	-	Hordeum vulgare	Low-temperature responsive element
LuGRAS66	LTR	CCGAAA	1545	6	+	Hordeum vulgare	Low-temperature responsive element
LuGRAS66	3-AF1 binding site	TAAGAGAGGAA	1044	10	+	Solanum tuberosum	Light responsive element
LuGRAS66	TCT-motif	TCTTAC	911	6	-	Arabidopsis thaliana	Light responsive element
LuGRAS66	TCT-motif	TCTTAC	1058	6	-	Arabidopsis thaliana	Light responsive element
LuGRAS66	TC-rich repeats	GTTTTCTTAC	1058	9	-	Nicotiana tabacum	Defense and stress-responsive element
LuGRAS66	TC-rich repeats	GTTTTCTTAC	1097	9	-	Nicotiana tabacum	Defense and stress-responsive element
LuGRAS66	TC-rich repeats	ATTCTCTAAC	1872	9	+	Nicotiana tabacum	Defense and stress-responsive element
LuGRAS66	CAT-box	GCCACT	280	6	-	Arabidopsis thaliana	Meristem expression element
LuGRAS66	Box 4	ATTAAT	396	6	+	Petroselinum crispum	Light responsive element
LuGRAS66	I-box	AAGATAAGGCT	913	10	+	Gossypium hirsutum	Light responsive element
LuGRAS66	I-box	AGATAAGG	1663	8	-	Triticum aestivum	Light responsive element
LuGRAS66	ARE	AAACCA	128	6	-	Zea mays	Anoxic specific inducibility responsive element
LuGRAS66	ARE	AAACCA	1569	6	+	Zea mays	Anoxic specific inducibility responsive element
LuGRAS66	ARE	AAACCA	1911	6	-	Zea mays	Anoxic specific inducibility responsive element
LuGRAS66	TGACG-motif	TGACG	1414	5	-	Hordeum vulgare	MeJA responsive element
LuGRAS66	ABRE	ACGTG	1240	5	-	Arabidopsis thaliana	Abscisic acid responsive element
LuGRAS66	G-box	CACGAC	422	6	+	Zea mays	Light responsive element
LuGRAS66	G-box	TACGTG	1240	6	-	Arabidopsis thaliana	Light responsive element
LuGRAS66	GC-motif	CCCCCG	1963	6	+	Zea mays	Anoxic specific inducibility responsive element
LuGRAS66	GT1-motif	GGTTAA	1127	6	+	Arabidopsis thaliana	Light responsive element
LuGRAS67	TGACG-motif	TGACG	1448	5	-	Hordeum vulgare	MeJA responsive element
LuGRAS67	ABRE	ACGTG	1446	5	-	Arabidopsis thaliana	Abscisic acid responsive element
LuGRAS67	ABRE	GCAACGTGTC	1516	9	+	Hordeum vulgare	Abscisic acid responsive element
LuGRAS67	G-box	CACGTC	1446	6	+	Zea mays	Light responsive element
LuGRAS67	GT1-motif	GGTTAA	1230	6	-	Arabidopsis thaliana	Light responsive element
LuGRAS67	GATA-motif	AAGATAAGATT	168	10	+	Arabidopsis thaliana	Light responsive element
LuGRAS67	GATA-motif	AAGGATAAGG	342	9	-	Solanum tuberosum	Light responsive element
LuGRAS67	Box 4	ATTAAT	238	6	+	Petroselinum crispum	Light responsive element
LuGRAS67	Box 4	ATTAAT	1104	6	-	Petroselinum crispum	Light responsive element
LuGRAS67	Box 4	ATTAAT	1563	6	-	Petroselinum crispum	Light responsive element
LuGRAS67	Box 4	ATTAAT	1567	6	-	Petroselinum crispum	Light responsive element
LuGRAS67	Box 4	ATTAAT	1574	6	-	Petroselinum crispum	Light responsive element
LuGRAS67	Box 4	ATTAAT	1693	6	-	Petroselinum crispum	Light responsive element
LuGRAS67	ARE	AAACCA	319	6	-	Zea mays	Anoxic specific inducibility responsive element
LuGRAS67	LTR	CCGAAA	1176	6	+	Hordeum vulgare	Low-temperature responsive element
LuGRAS67	AT1-motif	AATTATTTTTTATT	437	13	+	Solanum tuberosum	Light responsive element
LuGRAS67	TCT-motif	TCTTAC	465	6	+	Arabidopsis thaliana	Light responsive element
LuGRAS67	TCT-motif	TCTTAC	930	6	+	Arabidopsis thaliana	Light responsive element
LuGRAS67	CGTCA-motif	CGTCA	1448	5	+	Hordeum vulgare	MeJA responsive element
LuGRAS67	TCA-element	CCATCTTTTT	595	9	+	Nicotiana tabacum	Salicylic acid responsive element
LuGRAS67	TCCC-motif	TCTCCCT	898	7	-	Spinacia oleracea	Light responsive element
LuGRAS67	MRE	AACCTAA	216	7	+	Petroselinum crispum	Light responsive element
LuGRAS67	MRE	AACCTAA	1213	7	+	Petroselinum crispum	Light responsive element
LuGRAS67	TGA-element	AACGAC	1255	6	+	Brassica oleracea	Auxin responsive element
LuGRAS67	MBS	CAACTG	1546	6	+	Arabidopsis thaliana	MYB binding site involved in drought-inducibility
LuGRAS67	CAG-motif	GAAAGGCAGAC	1047	10	-	Arabidopsis thaliana	Light responsive element
LuGRAS68	Box 4	ATTAAT	1108	6	-	Petroselinum crispum	Light responsive element
LuGRAS68	Box 4	ATTAAT	1663	6	-	Petroselinum crispum	Light responsive element
LuGRAS68	G-Box	CACGTT	398	6	-	Pisum sativum	Light responsive element
LuGRAS68	ARE	AAACCA	161	6	+	Zea mays	Anoxic specific inducibility responsive element
LuGRAS68	I-box	gGATAAGGTG	1970	9	-	Zea mays	Light responsive element
LuGRAS68	ABRE	ACGTG	399	5	+	Arabidopsis thaliana	Abscisic acid responsive element
LuGRAS68	ABRE	TACGTGTC	422	8	+	Oryza sativa	Abscisic acid responsive element
LuGRAS68	ABRE	ACGTG	423	5	+	Arabidopsis thaliana	Abscisic acid responsive element
LuGRAS68	ABRE	ACGTG	472	5	-	Arabidopsis thaliana	Abscisic acid responsive element
LuGRAS68	ABRE	ACGTG	836	5	+	Arabidopsis thaliana	Abscisic acid responsive element
LuGRAS68	ABRE	ACGTG	1799	5	-	Arabidopsis thaliana	Abscisic acid responsive element
LuGRAS68	TGACG-motif	TGACG	1439	5	+	Hordeum vulgare	MeJA responsive element
LuGRAS68	TGACG-motif	TGACG	1801	5	-	Hordeum vulgare	MeJA responsive element
LuGRAS68	G-box	TACGTG	422	6	+	Arabidopsis thaliana	Light responsive element
LuGRAS68	G-box	TAACACGTAG	469	9	+	Brassica oleracea	Light responsive element
LuGRAS68	G-box	TACGTG	472	6	-	Arabidopsis thaliana	Light responsive element
LuGRAS68	G-box	CACGTC	835	6	-	Zea mays	Light responsive element
LuGRAS68	G-box	CACGTC	1799	6	+	Zea mays	Light responsive element
LuGRAS68	GC-motif	CCCCCG	604	6	-	Zea mays	Anoxic specific inducibility responsive element
LuGRAS68	RY-element	CATGCATG	335	8	+	Helianthus annuus	Seed-specific regulation element
LuGRAS68	GT1-motif	GGTTAA	1828	6	-	Arabidopsis thaliana	Light responsive element
LuGRAS68	GCN4_motif	TGAGTCA	1073	7	-	Oryza sativa	Endosperm expression element
LuGRAS68	O2-site	GATGATGTGG	700	9	-	Zea mays	Zein metabolism regulatory element
LuGRAS68	O2-site	GATGACATGG	1731	9	+	Zea mays	Zein metabolism regulatory element
LuGRAS68	TCA-element	TCAGAAGAGG	855	9	+	Brassica oleracea	Salicylic acid responsive element
LuGRAS68	TCA-element	CCATCTTTTT	1767	9	+	Nicotiana tabacum	Salicylic acid responsive element
LuGRAS68	CGTCA-motif	CGTCA	1439	5	-	Hordeum vulgare	MeJA responsive element
LuGRAS68	CGTCA-motif	CGTCA	1801	5	+	Hordeum vulgare	MeJA responsive element
LuGRAS68	GTGGC-motif	CATCGTGTGGC	1724	10	-	Arabidopsis thaliana	Light responsive element
LuGRAS68	TGA-element	AACGAC	254	6	+	Brassica oleracea	Auxin responsive element
LuGRAS68	ATCT-motif	AATCTAATCC	882	9	-	Pisum sativum	Light responsive element
LuGRAS68	GA-motif	ATAGATAA	1752	8	-	Arabidopsis thaliana	Light responsive element
LuGRAS68	TCT-motif	TCTTAC	1166	6	-	Arabidopsis thaliana	Light responsive element
LuGRAS69	TC-rich repeats	GTTTTCTTAC	1541	9	+	Nicotiana tabacum	Defense and stress-responsive element
LuGRAS69	CAT-box	GCCACT	1194	6	+	Arabidopsis thaliana	Meristem expression element
LuGRAS69	TCT-motif	TCTTAC	989	6	+	Arabidopsis thaliana	Light responsive element
LuGRAS69	CGTCA-motif	CGTCA	1086	5	-	Hordeum vulgare	MeJA responsive element
LuGRAS69	CGTCA-motif	CGTCA	1894	5	-	Hordeum vulgare	MeJA responsive element
LuGRAS69	AE-box	AGAAACAA	758	8	+	Arabidopsis thaliana	Light responsive element
LuGRAS69	TGACG-motif	TGACG	1086	5	+	Hordeum vulgare	MeJA responsive element
LuGRAS69	TGACG-motif	TGACG	1894	5	+	Hordeum vulgare	MeJA responsive element
LuGRAS69	ARE	AAACCA	431	6	+	Zea mays	Anoxic specific inducibility responsive element
LuGRAS69	ARE	AAACCA	1287	6	-	Zea mays	Anoxic specific inducibility responsive element
LuGRAS69	ARE	AAACCA	1878	6	+	Zea mays	Anoxic specific inducibility responsive element
LuGRAS69	G-Box	TCCACATGGCA	380	10	+	Triticum aestivum	Light responsive element
LuGRAS69	Box 4	ATTAAT	155	6	+	Petroselinum crispum	Light responsive element
LuGRAS7	WUN-motif	AAATTTCCT	1772	9	-	Brassica oleracea	Wound-responsive element
LuGRAS7	AACA_motif	TAACAAACTCCA	631	11	+	Oryza sativa	Endosperm expression element
LuGRAS7	G-Box	CACGTT	1158	6	-	Pisum sativum	Light responsive element
LuGRAS7	Box 4	ATTAAT	402	6	+	Petroselinum crispum	Light responsive element
LuGRAS7	I-box	AAGATAAGGCT	586	10	+	Gossypium hirsutum	Light responsive element
LuGRAS7	G-box	CACGAC	812	6	-	Zea mays	Light responsive element
LuGRAS7	G-box	TACGTG	1824	6	+	Arabidopsis thaliana	Light responsive element
LuGRAS7	TGACG-motif	TGACG	782	5	+	Hordeum vulgare	MeJA responsive element
LuGRAS7	TGACG-motif	TGACG	1123	5	-	Hordeum vulgare	MeJA responsive element
LuGRAS7	ABRE	ACGTG	1159	5	+	Arabidopsis thaliana	Abscisic acid responsive element
LuGRAS7	ABRE	GCAACGTGTC	1417	9	-	Hordeum vulgare	Abscisic acid responsive element
LuGRAS7	ABRE	ACGTG	1825	5	+	Arabidopsis thaliana	Abscisic acid responsive element
LuGRAS7	GATA-motif	GATAGGG	485	7	-	Pisum sativum	Light responsive element
LuGRAS7	RY-element	CATGCATG	1852	8	-	Helianthus annuus	Seed-specific regulation element
LuGRAS7	O2-site	GATGACATGG	110	9	-	Zea mays	Zein metabolism regulatory element
LuGRAS7	TGA-element	AACGAC	184	6	+	Brassica oleracea	Auxin responsive element
LuGRAS7	TGA-element	AACGAC	332	6	+	Brassica oleracea	Auxin responsive element
LuGRAS7	TGA-element	AACGAC	504	6	+	Brassica oleracea	Auxin responsive element
LuGRAS7	TGA-element	AACGAC	527	6	+	Brassica oleracea	Auxin responsive element
LuGRAS7	CGTCA-motif	CGTCA	782	5	-	Hordeum vulgare	MeJA responsive element
LuGRAS7	CGTCA-motif	CGTCA	1123	5	+	Hordeum vulgare	MeJA responsive element
LuGRAS7	chs-CMA2a	TCACTTGA	30	8	-	Petroselinum crispum	Light responsive element
LuGRAS7	TCCC-motif	TCTCCCT	433	7	+	Spinacia oleracea	Light responsive element
LuGRAS7	TCCC-motif	TCTCCCT	1079	7	-	Spinacia oleracea	Light responsive element
LuGRAS7	MRE	AACCTAA	178	7	+	Petroselinum crispum	Light responsive element
LuGRAS7	CCAAT-box	CAACGG	361	6	-	Hordeum vulgare	MYBHv1 binding site
LuGRAS7	CCAAT-box	CAACGG	598	6	-	Hordeum vulgare	MYBHv1 binding site
LuGRAS7	CCAAT-box	CAACGG	1281	6	+	Hordeum vulgare	MYBHv1 binding site
LuGRAS7	CCAAT-box	CAACGG	1876	6	+	Hordeum vulgare	MYBHv1 binding site
LuGRAS7	P-box	CCTTTTG	1178	7	+	Oryza sativa	Gibberellin responsive element
LuGRAS7	TC-rich repeats	ATTCTCTAAC	625	9	+	Nicotiana tabacum	Defense and stress-responsive element
LuGRAS7	CAT-box	GCCACT	1919	6	+	Arabidopsis thaliana	Meristem expression element
LuGRAS7	LTR	CCGAAA	189	6	+	Hordeum vulgare	Low-temperature responsive element
LuGRAS7	LTR	CCGAAA	1313	6	+	Hordeum vulgare	Low-temperature responsive element
LuGRAS7	LTR	CCGAAA	1492	6	-	Hordeum vulgare	Low-temperature responsive element
LuGRAS70	ARE	AAACCA	397	6	+	Zea mays	Anoxic specific inducibility responsive element
LuGRAS70	Box 4	ATTAAT	39	6	+	Petroselinum crispum	Light responsive element
LuGRAS70	Box 4	ATTAAT	380	6	+	Petroselinum crispum	Light responsive element
LuGRAS70	Box 4	ATTAAT	751	6	+	Petroselinum crispum	Light responsive element
LuGRAS70	Box 4	ATTAAT	769	6	+	Petroselinum crispum	Light responsive element
LuGRAS70	G-Box	CACGTT	1353	6	+	Pisum sativum	Light responsive element
LuGRAS70	GT1-motif	GGTTAAT	59	7	+	Avena sativa	Light responsive element
LuGRAS70	GT1-motif	GGTTAA	1091	6	-	Arabidopsis thaliana	Light responsive element
LuGRAS70	GT1-motif	GGTTAA	1135	6	-	Arabidopsis thaliana	Light responsive element
LuGRAS70	RY-element	CATGCATG	1233	8	-	Helianthus annuus	Seed-specific regulation element
LuGRAS70	TGACG-motif	TGACG	1686	5	+	Hordeum vulgare	MeJA responsive element
LuGRAS70	ABRE	ACGTG	1353	5	-	Arabidopsis thaliana	Abscisic acid responsive element
LuGRAS70	AE-box	AGAAACAA	440	8	-	Arabidopsis thaliana	Light responsive element
LuGRAS70	MRE	AACCTAA	56	7	-	Petroselinum crispum	Light responsive element
LuGRAS70	MRE	AACCTAA	1945	7	+	Petroselinum crispum	Light responsive element
LuGRAS70	TCCC-motif	TCTCCCT	669	7	-	Spinacia oleracea	Light responsive element
LuGRAS70	CGTCA-motif	CGTCA	1686	5	-	Hordeum vulgare	MeJA responsive element
LuGRAS70	TGA-element	AACGAC	885	6	+	Brassica oleracea	Auxin responsive element
LuGRAS70	TGA-element	AACGAC	1057	6	+	Brassica oleracea	Auxin responsive element
LuGRAS70	LTR	CCGAAA	519	6	-	Hordeum vulgare	Low-temperature responsive element
LuGRAS70	LTR	CCGAAA	663	6	+	Hordeum vulgare	Low-temperature responsive element
LuGRAS70	LTR	CCGAAA	795	6	+	Hordeum vulgare	Low-temperature responsive element
LuGRAS70	GA-motif	ATAGATAA	1316	8	+	Arabidopsis thaliana	Light responsive element
LuGRAS70	TCT-motif	TCTTAC	445	6	+	Arabidopsis thaliana	Light responsive element
LuGRAS70	TCT-motif	TCTTAC	1815	6	+	Arabidopsis thaliana	Light responsive element
LuGRAS70	AT1-motif	AATTATTTTTTATT	148	13	-	Solanum tuberosum	Light responsive element
LuGRAS70	CAT-box	GCCACT	1749	6	+	Arabidopsis thaliana	Meristem expression element
LuGRAS70	CCAAT-box	CAACGG	687	6	-	Hordeum vulgare	MYBHv1 binding site
LuGRAS71	P-box	CCTTTTG	1123	7	+	Oryza sativa	Gibberellin responsive element
LuGRAS71	P-box	CCTTTTG	1317	7	+	Oryza sativa	Gibberellin responsive element
LuGRAS71	ATCT-motif	AATCTAATCC	706	9	+	Pisum sativum	Light responsive element
LuGRAS71	LTR	CCGAAA	388	6	+	Hordeum vulgare	Low-temperature responsive element
LuGRAS71	LTR	CCGAAA	1151	6	-	Hordeum vulgare	Low-temperature responsive element
LuGRAS71	TCT-motif	TCTTAC	1240	6	+	Arabidopsis thaliana	Light responsive element
LuGRAS71	O2-site	GATGATGTGG	56	9	+	Zea mays	Zein metabolism regulatory element
LuGRAS71	O2-site	GATGATGTGG	322	9	+	Zea mays	Zein metabolism regulatory element
LuGRAS71	CGTCA-motif	CGTCA	821	5	+	Hordeum vulgare	MeJA responsive element
LuGRAS71	CGTCA-motif	CGTCA	1438	5	+	Hordeum vulgare	MeJA responsive element
LuGRAS71	chs-CMA2a	TCACTTGA	1167	8	+	Petroselinum crispum	Light responsive element
LuGRAS71	TCCC-motif	TCTCCCT	972	7	-	Spinacia oleracea	Light responsive element
LuGRAS71	TCA-element	TCAGAAGAGG	456	9	+	Brassica oleracea	Salicylic acid responsive element
LuGRAS71	TCA-element	CCATCTTTTT	772	9	-	Nicotiana tabacum	Salicylic acid responsive element
LuGRAS71	TGA-element	AACGAC	814	6	+	Brassica oleracea	Auxin responsive element
LuGRAS71	MBS	CAACTG	241	6	-	Arabidopsis thaliana	MYB binding site involved in drought-inducibility
LuGRAS71	MBS	CAACTG	574	6	-	Arabidopsis thaliana	MYB binding site involved in drought-inducibility
LuGRAS71	TGACG-motif	TGACG	821	5	-	Hordeum vulgare	MeJA responsive element
LuGRAS71	TGACG-motif	TGACG	1438	5	-	Hordeum vulgare	MeJA responsive element
LuGRAS71	ABRE	TACGGTC	66	7	+	Arabidopsis thaliana	Abscisic acid responsive element
LuGRAS71	ABRE	AACCCGG	392	7	+	Arabidopsis thaliana	Abscisic acid responsive element
LuGRAS71	ABRE	CACGTG	796	6	+	Arabidopsis thaliana	Abscisic acid responsive element
LuGRAS71	ABRE	ACGTG	797	5	+	Arabidopsis thaliana	Abscisic acid responsive element
LuGRAS71	ABRE	ACGTG	819	5	-	Arabidopsis thaliana	Abscisic acid responsive element
LuGRAS71	G-box	GCCACGTGGA	794	9	-	Arabidopsis thaliana	Light responsive element
LuGRAS71	G-box	CACGTG	796	6	+	Arabidopsis thaliana	Light responsive element
LuGRAS71	G-box	CACGTC	819	6	+	Zea mays	Light responsive element
LuGRAS71	G-box	TAACACGTAG	1229	9	-	Brassica oleracea	Light responsive element
LuGRAS71	GT1-motif	GGTTAA	579	6	+	Arabidopsis thaliana	Light responsive element
LuGRAS71	GT1-motif	GGTTAA	581	6	-	Arabidopsis thaliana	Light responsive element
LuGRAS71	GT1-motif	GGTTAAT	1161	7	+	Avena sativa	Light responsive element
LuGRAS71	G-Box	CACGTG	796	6	+	Pisum sativum	Light responsive element
LuGRAS71	Box 4	ATTAAT	47	6	+	Petroselinum crispum	Light responsive element
LuGRAS71	Box 4	ATTAAT	1431	6	-	Petroselinum crispum	Light responsive element
LuGRAS71	Box 4	ATTAAT	1508	6	-	Petroselinum crispum	Light responsive element
LuGRAS71	Box 4	ATTAAT	1528	6	-	Petroselinum crispum	Light responsive element
LuGRAS71	ARE	AAACCA	779	6	-	Zea mays	Anoxic specific inducibility responsive element
LuGRAS71	ARE	AAACCA	1207	6	-	Zea mays	Anoxic specific inducibility responsive element
LuGRAS72	G-Box	CACGTT	521	6	-	Pisum sativum	Light responsive element
LuGRAS72	Box 4	ATTAAT	89	6	+	Petroselinum crispum	Light responsive element
LuGRAS72	I-box	atGATAAGGTC	164	10	-	Helianthus annuus	Light responsive element
LuGRAS72	ARE	AAACCA	432	6	+	Zea mays	Anoxic specific inducibility responsive element
LuGRAS72	ARE	AAACCA	1058	6	-	Zea mays	Anoxic specific inducibility responsive element
LuGRAS72	ARE	AAACCA	1367	6	+	Zea mays	Anoxic specific inducibility responsive element
LuGRAS72	G-box	TACGTG	463	6	-	Arabidopsis thaliana	Light responsive element
LuGRAS72	G-box	CACGTC	605	6	+	Zea mays	Light responsive element
LuGRAS72	G-box	CACGTC	735	6	-	Zea mays	Light responsive element
LuGRAS72	G-box	CACGAC	985	6	+	Zea mays	Light responsive element
LuGRAS72	TGACG-motif	TGACG	683	5	+	Hordeum vulgare	MeJA responsive element
LuGRAS72	TGACG-motif	TGACG	722	5	+	Hordeum vulgare	MeJA responsive element
LuGRAS72	TGACG-motif	TGACG	1747	5	+	Hordeum vulgare	MeJA responsive element
LuGRAS72	AAAC-motif	CAATCAAAACCT	1711	11	+	Spinacia oleracea	Light responsive element
LuGRAS72	ABRE	ACGTG	463	5	-	Arabidopsis thaliana	Abscisic acid responsive element
LuGRAS72	ABRE	ACGTG	522	5	+	Arabidopsis thaliana	Abscisic acid responsive element
LuGRAS72	ABRE	ACGTG	605	5	-	Arabidopsis thaliana	Abscisic acid responsive element
LuGRAS72	ABRE	ACGTG	736	5	+	Arabidopsis thaliana	Abscisic acid responsive element
LuGRAS72	GCN4_motif	TGAGTCA	739	7	+	Oryza sativa	Endosperm expression element
LuGRAS72	GATA-motif	GATAGGG	580	7	-	Pisum sativum	Light responsive element
LuGRAS72	TGA-element	AACGAC	339	6	-	Brassica oleracea	Auxin responsive element
LuGRAS72	AE-box	AGAAACAA	1419	8	+	Arabidopsis thaliana	Light responsive element
LuGRAS72	Gap-box	CAAATGAA(A/G)A	1691	9	+	Arabidopsis thaliana	Light responsive element
LuGRAS72	CGTCA-motif	CGTCA	683	5	-	Hordeum vulgare	MeJA responsive element
LuGRAS72	CGTCA-motif	CGTCA	722	5	-	Hordeum vulgare	MeJA responsive element
LuGRAS72	CGTCA-motif	CGTCA	1747	5	-	Hordeum vulgare	MeJA responsive element
LuGRAS72	TCCC-motif	TCTCCCT	968	7	+	Spinacia oleracea	Light responsive element
LuGRAS72	TCA-element	CCATCTTTTT	1575	9	-	Nicotiana tabacum	Salicylic acid responsive element
LuGRAS72	TCT-motif	TCTTAC	1609	6	+	Arabidopsis thaliana	Light responsive element
LuGRAS72	3-AF1 binding site	TAAGAGAGGAA	1905	10	-	Solanum tuberosum	Light responsive element
LuGRAS73	Box 4	ATTAAT	677	6	+	Petroselinum crispum	Light responsive element
LuGRAS73	Box 4	ATTAAT	711	6	+	Petroselinum crispum	Light responsive element
LuGRAS73	Box 4	ATTAAT	1263	6	-	Petroselinum crispum	Light responsive element
LuGRAS73	Box 4	ATTAAT	1731	6	-	Petroselinum crispum	Light responsive element
LuGRAS73	ARE	AAACCA	154	6	-	Zea mays	Anoxic specific inducibility responsive element
LuGRAS73	ARE	AAACCA	1358	6	+	Zea mays	Anoxic specific inducibility responsive element
LuGRAS73	G-box	CACGAC	1416	6	-	Zea mays	Light responsive element
LuGRAS73	TGACG-motif	TGACG	1903	5	-	Hordeum vulgare	MeJA responsive element
LuGRAS73	TGACG-motif	TGACG	1965	5	-	Hordeum vulgare	MeJA responsive element
LuGRAS73	MBS	CAACTG	230	6	-	Arabidopsis thaliana	MYB binding site involved in drought-inducibility
LuGRAS73	MBS	CAACTG	1590	6	+	Arabidopsis thaliana	MYB binding site involved in drought-inducibility
LuGRAS73	CGTCA-motif	CGTCA	1903	5	+	Hordeum vulgare	MeJA responsive element
LuGRAS73	CGTCA-motif	CGTCA	1965	5	+	Hordeum vulgare	MeJA responsive element
LuGRAS73	TCCC-motif	TCTCCCT	314	7	+	Spinacia oleracea	Light responsive element
LuGRAS73	AuxRR-core	GGTCCAT	928	7	+	Nicotiana tabacum	Auxin responsive element
LuGRAS73	TC-rich repeats	ATTCTCTAAC	619	9	+	Nicotiana tabacum	Defense and stress-responsive element
LuGRAS73	TC-rich repeats	GTTTTCTTAC	683	9	+	Nicotiana tabacum	Defense and stress-responsive element
LuGRAS73	TC-rich repeats	ATTCTCTAAC	803	9	+	Nicotiana tabacum	Defense and stress-responsive element
LuGRAS73	LTR	CCGAAA	292	6	-	Hordeum vulgare	Low-temperature responsive element
LuGRAS73	LTR	CCGAAA	513	6	-	Hordeum vulgare	Low-temperature responsive element
LuGRAS73	GARE-motif	TCTGTTG	1906	7	-	Brassica oleracea	Gibberellin responsive element
LuGRAS74	GATA-motif	GATAGGG	549	7	+	Pisum sativum	Light responsive element
LuGRAS74	GATA-motif	GATAGGA	1823	7	-	Arabidopsis thaliana	Light responsive element
LuGRAS74	GCN4_motif	TGAGTCA	1106	7	+	Oryza sativa	Endosperm expression element
LuGRAS74	GT1-motif	GGTTAA	1570	6	+	Arabidopsis thaliana	Light responsive element
LuGRAS74	Sp1	GGGCGG	955	6	-	Oryza sativa	Light responsive element
LuGRAS74	TGACG-motif	TGACG	1444	5	+	Hordeum vulgare	MeJA responsive element
LuGRAS74	ARE	AAACCA	289	6	-	Zea mays	Anoxic specific inducibility responsive element
LuGRAS74	ARE	AAACCA	690	6	+	Zea mays	Anoxic specific inducibility responsive element
LuGRAS74	ARE	AAACCA	1627	6	-	Zea mays	Anoxic specific inducibility responsive element
LuGRAS74	I-box	cCATATCCAAT	279	10	+	Flaveria trinervia	Light responsive element
LuGRAS74	Box 4	ATTAAT	567	6	+	Petroselinum crispum	Light responsive element
LuGRAS74	Box 4	ATTAAT	877	6	+	Petroselinum crispum	Light responsive element
LuGRAS74	Box 4	ATTAAT	1089	6	-	Petroselinum crispum	Light responsive element
LuGRAS74	Box 4	ATTAAT	1164	6	-	Petroselinum crispum	Light responsive element
LuGRAS74	Box 4	ATTAAT	1482	6	-	Petroselinum crispum	Light responsive element
LuGRAS74	CCAAT-box	CAACGG	992	6	+	Hordeum vulgare	MYBHv1 binding site
LuGRAS74	CCAAT-box	CAACGG	1111	6	+	Hordeum vulgare	MYBHv1 binding site
LuGRAS74	P-box	CCTTTTG	1915	7	+	Oryza sativa	Gibberellin responsive element
LuGRAS74	ACE	CTAACGTATT	1370	9	+	Petroselinum crispum	Light responsive element
LuGRAS74	TCA-element	CCATCTTTTT	1790	10	+	Nicotiana tabacum	Salicylic acid responsive element
LuGRAS74	CGTCA-motif	CGTCA	1444	5	-	Hordeum vulgare	MeJA responsive element
LuGRAS74	chs-CMA1a	TTACTTAA	619	8	+	Daucus carota	Light responsive element
LuGRAS74	O2-site	GATGATGTGG	771	9	+	Zea mays	Zein metabolism regulatory element
LuGRAS75	Box 4	ATTAAT	46	6	+	Petroselinum crispum	Light responsive element
LuGRAS75	Box 4	ATTAAT	284	6	+	Petroselinum crispum	Light responsive element
LuGRAS75	Box 4	ATTAAT	1206	6	-	Petroselinum crispum	Light responsive element
LuGRAS75	Box 4	ATTAAT	1775	6	-	Petroselinum crispum	Light responsive element
LuGRAS75	G-Box	CACGTT	389	6	+	Pisum sativum	Light responsive element
LuGRAS75	G-Box	CACGTT	708	6	+	Pisum sativum	Light responsive element
LuGRAS75	ABRE	ACGTG	389	5	-	Arabidopsis thaliana	Abscisic acid responsive element
LuGRAS75	ABRE	ACGTG	708	5	-	Arabidopsis thaliana	Abscisic acid responsive element
LuGRAS75	circadian	CAAAGATATC	1429	9	-	Lycopersicon esculentum	Circadian responsive element
LuGRAS75	GT1-motif	GGTTAAT	1541	7	+	Avena sativa	Light responsive element
LuGRAS75	O2-site	GATGATGTGG	577	9	-	Zea mays	Zein metabolism regulatory element
LuGRAS75	MRE	AACCTAA	1538	7	-	Petroselinum crispum	Light responsive element
LuGRAS75	AE-box	AGAAACTT	1324	8	-	Arabidopsis thaliana	Light responsive element
LuGRAS75	AE-box	AGAAACTT	1440	8	-	Arabidopsis thaliana	Light responsive element
LuGRAS75	MBS	CAACTG	1527	6	-	Arabidopsis thaliana	MYB binding site involved in drought-inducibility
LuGRAS75	TGA-element	AACGAC	742	6	-	Brassica oleracea	Auxin responsive element
LuGRAS75	TGA-element	AACGAC	772	6	+	Brassica oleracea	Auxin responsive element
LuGRAS75	P-box	CCTTTTG	1260	7	+	Oryza sativa	Gibberellin responsive element
LuGRAS75	LTR	CCGAAA	155	6	-	Hordeum vulgare	Low-temperature responsive element
LuGRAS75	LTR	CCGAAA	1995	6	-	Hordeum vulgare	Low-temperature responsive element
LuGRAS75	GARE-motif	TCTGTTG	1081	7	+	Brassica oleracea	Gibberellin responsive element
LuGRAS75	TCT-motif	TCTTAC	482	6	+	Arabidopsis thaliana	Light responsive element
LuGRAS76	CGTCA-motif	CGTCA	84	5	+	Hordeum vulgare	MeJA responsive element
LuGRAS76	CGTCA-motif	CGTCA	350	5	+	Hordeum vulgare	MeJA responsive element
LuGRAS76	CGTCA-motif	CGTCA	600	5	+	Hordeum vulgare	MeJA responsive element
LuGRAS76	CGTCA-motif	CGTCA	609	5	-	Hordeum vulgare	MeJA responsive element
LuGRAS76	CGTCA-motif	CGTCA	1023	5	-	Hordeum vulgare	MeJA responsive element
LuGRAS76	TCCC-motif	TCTCCCT	1859	7	+	Spinacia oleracea	Light responsive element
LuGRAS76	TCA-element	CCATCTTTTT	1708	9	-	Nicotiana tabacum	Salicylic acid responsive element
LuGRAS76	TCA-element	CCATCTTTTT	1850	9	+	Nicotiana tabacum	Salicylic acid responsive element
LuGRAS76	TCA-element	CCATCTTTTT	1948	9	-	Nicotiana tabacum	Salicylic acid responsive element
LuGRAS76	MBS	CAACTG	1768	6	-	Arabidopsis thaliana	MYB binding site involved in drought-inducibility
LuGRAS76	TGA-element	AACGAC	117	6	+	Brassica oleracea	Auxin responsive element
LuGRAS76	TGA-element	AACGAC	123	6	-	Brassica oleracea	Auxin responsive element
LuGRAS76	CAT-box	GCCACT	175	6	+	Arabidopsis thaliana	Meristem expression element
LuGRAS76	I-box	GTATAAGGCC	17	9	+	Larix laricina	Light responsive element
LuGRAS76	ARE	AAACCA	1033	6	-	Zea mays	Anoxic specific inducibility responsive element
LuGRAS76	ARE	AAACCA	1715	6	-	Zea mays	Anoxic specific inducibility responsive element
LuGRAS76	TATC-box	TATCCCA	858	7	+	Oryza sativa	Gibberellin responsive element
LuGRAS76	Box 4	ATTAAT	1122	6	-	Petroselinum crispum	Light responsive element
LuGRAS76	TGACG-motif	TGACG	84	5	-	Hordeum vulgare	MeJA responsive element
LuGRAS76	TGACG-motif	TGACG	350	5	-	Hordeum vulgare	MeJA responsive element
[truncated: 652 more rows]
