# Supplementary material for: Genome-wide profiling of GRAS genes in flax (Linum usitatissimum L.) reveals LuGRAS30 as a key regulator of drought stress resistance
Source: GM Crops Food. 2025 Aug 25;16(1):539–61. doi: 10.1080/21645698.2025.2548639 (PMC12380220; doi:10.1080/21645698.2025.2548639)
Supplement: TableS3.xlsx [file KGMC_A_2548639_SM9229.xlsx]

## Sheet: Sheet1
Table 2. Potential MiRNA targets of LuGRAS gene.
MiRNA	Target	Expectation	MiRNA	Target_start	Target_end	Inhibition	Multiplicity
			Length
lus-miR167b/c/d/e/f/g/h/i	LuGRAS56	4.5	1	21	1450	1470	Translation
lus-miR168a/b	LuGRAS10	4.5	1	21	1535	1555	Cleavage
lus-miR171b/c/e	LuGRAS14	4.5	1	21	636	656	Translation
lus-miR172a/b/c/d/f/h	LuGRAS58	4.5	1	21	584	604	Cleavage
lus-miR394a/b	LuGRAS87	4.5	1	20	150	170	Cleavage
lus-miR394a/b	LuGRAS28	4.5	1	20	213	233	Cleavage
lus-miR156b/c/e/f/h/i	LuGRAS60	5	1	21	81	101	Translation
lus-miR159a	LuGRAS68	5	1	21	502	522	Translation
lus-miR159a	LuGRAS54	5	1	21	8	28	Translation
lus-miR159a	LuGRAS10	5	1	21	8	28	Translation
lus-miR159c	LuGRAS77	5	1	21	348	367	Cleavage
lus-miR166a/c/d/e/f/g/h/i/j/k	LuGRAS18	5	1	21	470	490	Cleavage
lus-miR171a/f	LuGRAS14	5	1	21	636	656	Translation
lus-miR172a/b/c/d/f/h	LuGRAS96	5	1	21	247	267	Cleavage
lus-miR172e/g/i	LuGRAS57	5	1	21	2041	2061	Cleavage
lus-miR172e/g/i	LuGRAS71	5	1	21	1327	1347	Cleavage
lus-miR319a/b	LuGRAS97	5	1	21	704	724	Cleavage
lus-miR319a/b	LuGRAS22	5	1	21	1202	1222	Cleavage
lus-miR394a/b	LuGRAS25	5	1	20	1128	1147	Translation
lus-miR394a/b	LuGRAS59	5	1	20	1131	1150	Translation
lus-miR395a/b/c/d	LuGRAS54	5	1	21	712	732	Cleavage
lus-miR395e	LuGRAS1	5	1	21	925	946	Cleavage
lus-miR395e	LuGRAS74	5	1	21	976	996	Cleavage
lus-miR395e	LuGRAS35	5	1	21	970	990	Cleavage
lus-miR396a/b/c/e	LuGRAS85	5	1	21	1049	1069	Cleavage
lus-miR396a/b/c	LuGRAS22	5	1	21	1072	1092	Translation
lus-miR396a/b/c/e	LuGRAS22	5	1	21	85	105	Cleavage
lus-miR396a/b/c/e	LuGRAS47	5	1	21	250	270	Cleavage
lus-miR398f	LuGRAS7	5	1	21	535	555	Cleavage
lus-miR398f	LuGRAS73	5	1	21	1221	1241	Cleavage
lus-miR399b/d	LuGRAS77	5	1	21	1028	1048	Cleavage
lus-miR408a	LuGRAS26	5	1	21	937	957	Cleavage
lus-miR408a	LuGRAS11	5	1	21	1397	1417	Cleavage
lus-miR530a/b	LuGRAS38	5	1	20	1571	1590	Cleavage
lus-miR530a/b	LuGRAS56	5	1	20	1463	1482	Translation
lus-miR828a	LuGRAS49	5	1	22	1366	1387	Translation
