# Supplementary material for: Genome-wide profiling of GRAS genes in flax (Linum usitatissimum L.) reveals LuGRAS30 as a key regulator of drought stress resistance
Source: GM Crops Food. 2025 Aug 25;16(1):539–61. doi: 10.1080/21645698.2025.2548639 (PMC12380220; doi:10.1080/21645698.2025.2548639)
Supplement: TableS1.xlsx [file KGMC_A_2548639_SM9228.xlsx]

## Sheet: TableS2
Table S1. The information of identified 10 motifs in LuGRAS proteins.
Motif name	Motif sequence	width	Function
Motif1	IHIIDFGIRQGLQWPALMQAL	21	Transcription factor GRAS
Motif2	LGREIKNVVACEGEERVERHEKLEKWRAR	29	Transcription factor GRAS
Motif3	VTRFVEALFYYSALFDSLEACLP	23	Transcription factor GRAS
Motif4	LLLGWKGRPLLSASAWK	17	Transcription factor GRAS
Motif5	YEICPFLKFGHFAANQAILEA	21	Transcription factor GRAS
Motif6	JRSLNPKVVVVVEQEANHNSP	21	Transcription factor GRAS
Motif7	SPSGDPIQRLAAYFAEALRAR	21	Transcription factor GRAS
Motif8	LEETGRRLAKFAESLNVPFEF	21	Transcription factor GRAS
Motif9	KGVELVQLLLACAEAVASGBY	21
Motif10	RPGGPPHLRITGVGS	15
